# Supplementary material for: Di-μ-acetato-κ4 O:O′-bis­[(1,10-phenanthroline-κ2 N,N′)(tri­fluoro­methane­sulfonato-κO)copper(II)]
Source: Acta Crystallogr Sect E Struct Rep Online. 2013 Oct 12;69(Pt 11):m591–2. doi: 10.1107/S1600536813027323 (PMC3884252; doi:10.1107/S1600536813027323)
Supplement: Supplementary file 1 [file e-69-0m591-sup1.cif]

##############################################################################
#                                                                            #
# This CIF contains the data in a paper accepted for publication in          #
# Acta Crystallographica Section E. It conforms to the requirements of       #
# Notes for Authors for Acta Crystallographica Section E, and has been       #
# peer reviewed under the auspices of the IUCr Commission on Journals.       #
#                                                                            #
# Full details of the Crystallographic Information File format               #
# are given in the paper "The Crystallographic Information File (CIF):       #
# a New Standard Archive File for Crystallography" by S. R. Hall, F. H.      #
# Allen and I. D. Brown [Acta Cryst. (1991), A47, 655-685].                  #
#                                                                            #
# The current version of the core CIF dictionary is obtainable from          #
# ftp://ftp.iucr.org/pub/cif_core.dic.                                       #
#                                                                            #
# Software is freely available for graphical display of the structure(s)     #
# in this CIF. For information consult the CIF software page                 #
# http://www.iucr.org/resources/cif/software.                                #
#                                                                            #
# This file may be used for bona fide research purposes within the           #
# scientific community so long as proper attribution is given to the journal # 
# article from which it was obtained.                                        #
#                                                                            #
##############################################################################
data_global
_audit_creation_method     'PLATON <TABLE ACC> option'
_journal_date_recd_electronic     2013-08-30
_journal_date_accepted     2013-10-04
_journal_name_full     'Acta Crystallographica, Section E'
_journal_year     2013
_journal_volume     69
_journal_issue     11
_journal_page_first     m591
_journal_page_last     m592
_journal_paper_category     QM
_journal_paper_doi     10.1107/S1600536813027323
_journal_coeditor_code     IM2439
_publ_contact_author_name
;
'Sujittra Youngme'
;
_publ_contact_author_address
;
Materials Chemistry Research Unit,
Department of Chemistry and Center of Excellence for Innovation in Chemistry,
Faculty of Science,
Khon Kaen University,
Khon Kaen 40002
Thailand
;
_publ_contact_author_email     sujittra@kku.ac.th
_publ_contact_author_fax     '+66-4320-2373'
_publ_contact_author_phone     '+66-4320-2222'
_publ_section_title
;\
Di-\m-acetato-\k^4^<i>O</i>:<i>O</i>'-bis[(1,10-phenanthroline-\k^2^<i>N</i>,\
<i>N</i>')(trifluoromethanesulfonato-\k<i>O</i>)copper(II)]
;
loop_
    _publ_author_name
    _publ_author_footnote
    _publ_author_address
    'Wannarit, Nanthawat' .
;
Materials Chemistry Research Unit,
Department of Chemistry and Center of Excellence for Innovation in Chemistry,
Faculty of Science,
Khon Kaen University,
Khon Kaen 40002, Thailand
;
    'Pakawatchai, Chaveng' .
;
Department of Chemistry
Faculty of Science
Prince of Songkla University
Hat Yai, Songkhla 90112, Thailand
;
    'Youngme, Sujittra' .
;
Materials Chemistry Research Unit,
Department of Chemistry and Center of Excellence for Innovation in Chemistry,
Faculty of Science,
Khon Kaen University,
Khon Kaen 40002, Thailand
;
data_I
_database_code_depnum_ccdc_archive     'CCDC 964934'
_chemical_name_systematic
;\
Di-\m-acetato-\k^4^<i>O</i>:<i>O</i>'-bis[(1,10-phenanthroline-\
\k^2^<i>N</i>,<i>N</i>')(trifluoromethanesulfonato-\k<i>O</i>)copper(II)]
;
_chemical_name_common     ?
_chemical_formula_moiety     'C30 H22 Cu2 F6 N4 O10 S2'
_chemical_formula_sum     'C30 H22 Cu2 F6 N4 O10 S2'
_chemical_formula_structural     ?
_chemical_formula_analytical     ?
_chemical_formula_iupac     '[Cu2 (C2 H3 O2)2 (C F3 O3 S)2 (C12 H8 N2)2]'
_chemical_formula_weight     903.72
_chemical_melting_point     ?
_symmetry_cell_setting     monoclinic
_symmetry_space_group_name_H-M     'C 2/c'
_symmetry_space_group_name_Hall     '-C 2yc'
loop_
    _symmetry_equiv_pos_as_xyz
    x,y,z
    -x,y,1/2-z
    -x,-y,-z
    x,-y,1/2+z
    1/2+x,1/2+y,z
    1/2-x,1/2+y,1/2-z
    1/2-x,1/2-y,-z
    1/2+x,1/2-y,1/2+z
_cell_length_a     13.1198(5)
_cell_length_b     16.1282(6)
_cell_length_c     16.3659(6)
_cell_angle_alpha     90
_cell_angle_beta     95.5070(10)
_cell_angle_gamma     90
_cell_volume     3447.0(2)
_cell_formula_units_Z     4
_cell_measurement_reflns_used     8485
_cell_measurement_theta_min     2.28
_cell_measurement_theta_max     26.42
_cell_measurement_temperature     293
_cell_special_details     ?
_exptl_crystal_description     'block'
_exptl_crystal_colour     'blue'
_exptl_crystal_size_max     0.235
_exptl_crystal_size_mid     0.205
_exptl_crystal_size_min     0.178
_exptl_crystal_size_rad     ?
_exptl_crystal_density_diffrn     1.741
_exptl_crystal_density_meas     ?
_exptl_crystal_density_method     'not measured'
_exptl_crystal_F_000     1816
_exptl_absorpt_coefficient_mu     1.450
_exptl_absorpt_correction_type     multi-scan
_exptl_absorpt_process_details     '(SADABS; Sheldrick, 2000)'
_exptl_absorpt_correction_T_min     0.872
_exptl_absorpt_correction_T_max     1.000
_exptl_special_details     ?
_diffrn_ambient_temperature     293
_diffrn_radiation_type     'MoK\a'
_diffrn_radiation_wavelength     0.71073
_diffrn_radiation_source     'fine-focus sealed tube'
_diffrn_radiation_monochromator     graphite
_diffrn_measurement_device_type     'Bruker SMART APEX CCD'
_diffrn_measurement_method     'phi and omega scans'
_diffrn_detector_area_resol_mean     ?
_diffrn_reflns_number     23313
_diffrn_reflns_av_R_equivalents     0.0217
_diffrn_reflns_av_sigmaI/netI     0.0159
_diffrn_reflns_theta_min     2.01
_diffrn_reflns_theta_max     28.05
_diffrn_reflns_theta_full     28.05
_diffrn_measured_fraction_theta_max     0.998
_diffrn_measured_fraction_theta_full     0.998
_diffrn_reflns_limit_h_min     -17
_diffrn_reflns_limit_h_max     17
_diffrn_reflns_limit_k_min     -21
_diffrn_reflns_limit_k_max     21
_diffrn_reflns_limit_l_min     -21
_diffrn_reflns_limit_l_max     21
_diffrn_reflns_reduction_process     ?
_diffrn_standards_number     ?
_diffrn_standards_interval_count     ?
_diffrn_standards_interval_time     ?
_diffrn_standards_decay_%     ?
loop_
    _diffrn_standard_refln_index_h
    _diffrn_standard_refln_index_k
    _diffrn_standard_refln_index_l
    ? ? ?
_refine_special_details     ?
_reflns_number_total     4178
_reflns_number_gt     3491
_reflns_threshold_expression     I>2\s(I)
_refine_ls_structure_factor_coef     Fsqd
_refine_ls_matrix_type     full
_refine_ls_R_factor_all     0.0415
_refine_ls_R_factor_gt     0.0344
_refine_ls_wR_factor_gt     0.0955
_refine_ls_wR_factor_ref     0.1016
_refine_ls_goodness_of_fit_ref     1.038
_refine_ls_restrained_S_all     1.038
_refine_ls_number_reflns     4178
_refine_ls_number_parameters     272
_refine_ls_number_restraints     0
_refine_ls_number_constraints     ?
_refine_ls_hydrogen_treatment     constr
_refine_ls_weighting_scheme     calc
_refine_ls_weighting_details
         'calc w=1/[\s^2^(Fo^2^)+(0.0624P)^2^+1.5014P] where P=(Fo^2^+2Fc^2^)/3'
_atom_sites_solution_hydrogens     geom
_atom_sites_solution_primary     direct
_atom_sites_solution_secondary     difmap
_refine_ls_shift/su_max     0.001
_refine_ls_shift/su_mean     0.000
_refine_diff_density_max     0.374
_refine_diff_density_min     -0.324
_refine_ls_extinction_method     'none'
_refine_ls_abs_structure_details     ?
_refine_ls_abs_structure_Flack     ?
loop_
    _atom_type_symbol
    _atom_type_description
    _atom_type_scat_dispersion_real
    _atom_type_scat_dispersion_imag
    _atom_type_scat_source
    S S 0.1246 0.1234 'International Tables Vol C Tables 4.2.6.8 and 6.1.1.4'
    O O 0.0106 0.0060 'International Tables Vol C Tables 4.2.6.8 and 6.1.1.4'
    N N 0.0061 0.0033 'International Tables Vol C Tables 4.2.6.8 and 6.1.1.4'
    F F 0.0171 0.0103 'International Tables Vol C Tables 4.2.6.8 and 6.1.1.4'
    Cu Cu 0.3201 1.2651 'International Tables Vol C Tables 4.2.6.8 and 6.1.1.4'
    H H 0.0000 0.0000 'International Tables Vol C Tables 4.2.6.8 and 6.1.1.4'
    C C 0.0033 0.0016 'International Tables Vol C Tables 4.2.6.8 and 6.1.1.4'
_computing_data_collection     'SMART (Bruker, 2000)'
_computing_cell_refinement     'SMART (Bruker, 2000)'
_computing_data_reduction
                            'SAINT (Bruker, 2000) and SHELXTL (Sheldrick, 2008)'
_computing_structure_solution     'SHELXTL (Sheldrick, 2008)'
_computing_structure_refinement     'SHELXL97 (Sheldrick, 2008)'
_computing_molecular_graphics
 'ORTEP-3 for Windows (Farrugia, 2012) and Mercury (Macrae <i>et al.</i>, 2006)'
_computing_publication_material
                                'PLATON (Spek, 2009) and pubCIF (Westrip, 2010)'
loop_
    _atom_site_type_symbol
    _atom_site_label
    _atom_site_fract_x
    _atom_site_fract_y
    _atom_site_fract_z
    _atom_site_U_iso_or_equiv
    _atom_site_thermal_displace_type
    _atom_site_calc_flag
    _atom_site_refinement_flags
    _atom_site_occupancy
    Cu Cu1 0.59608(2) 0.997430(10)
                                 0.70547(2) 0.04580(10)
                                                      Uani . . 1.000
    S S1 0.78035(4) 1.01647(3) 0.56674(3) 0.0539(2) Uani . . 1.000
    F F1 0.8335(6) 0.8733(4) 0.6161(4) 0.176(4) Uani . . 0.700
    F F2 0.9340(5) 0.9174(4) 0.5429(4) 0.137(2) Uani . . 0.700
    F F3 0.9359(6) 0.9687(6) 0.6618(6) 0.199(4) Uani . . 0.700
    O O1 0.63242(11) 1.07473(9) 0.79413(10) 0.0626(5) Uani . . 1.000
    O O2 0.51246(12) 1.08054(9) 0.64547(10) 0.0608(5) Uani . . 1.000
    O O3 0.73435(13) 1.03226(11) 0.64052(11) 0.0712(6) Uani . . 1.000
    O O4 0.8331(2) 1.08491(14) 0.53822(17) 0.1123(10) Uani . . 1.000
    O O5 0.7149(2) 0.97542(18) 0.50650(17) 0.1224(11) Uani . . 1.000
    N N1 0.53445(12) 0.90229(9) 0.63975(10) 0.0449(5) Uani . . 1.000
    N N2 0.68014(12) 0.90588(10) 0.76211(9) 0.0472(5) Uani . . 1.000
    C C1 0.46043(16) 0.90316(14) 0.57797(12) 0.0556(7) Uani . . 1.000
    C C2 0.41990(18) 0.83081(17) 0.54255(14) 0.0640(8) Uani . . 1.000
    C C3 0.45639(18) 0.75590(15) 0.56951(15) 0.0633(8) Uani . . 1.000
    C C4 0.53672(15) 0.75244(12) 0.63350(13) 0.0509(6) Uani . . 1.000
    C C5 0.57234(13) 0.82808(11) 0.66659(11) 0.0423(5) Uani . . 1.000
    C C6 0.65295(13) 0.82997(11) 0.73215(11) 0.0430(5) Uani . . 1.000
    C C7 0.58190(18) 0.67773(13) 0.66651(17) 0.0649(8) Uani . . 1.000
    C C8 0.65946(18) 0.67936(13) 0.72685(16) 0.0642(8) Uani . . 1.000
    C C9 0.69878(15) 0.75606(13) 0.76071(13) 0.0526(6) Uani . . 1.000
    C C10 0.78116(18) 0.76280(16) 0.82166(15) 0.0664(8) Uani . . 1.000
    C C11 0.81020(18) 0.83952(18) 0.85040(15) 0.0701(8) Uani . . 1.000
    C C12 0.75733(17) 0.91011(15) 0.82085(13) 0.0605(7) Uani . . 1.000
    C C13 0.57629(16) 1.10508(11) 0.84421(13) 0.0514(6) Uani . . 1.000
    C C14 0.6188(2) 1.17618(14) 0.89565(17) 0.0706(8) Uani . . 1.000
    C C15 0.8783(3) 0.9414(2) 0.5977(2) 0.0953(14) Uani . . 1.000
    F F3A 0.9596(9) 0.9817(7) 0.6337(13) 0.153(7) Uani . . 0.300
    F F1A 0.8515(8) 0.8809(8) 0.6463(7) 0.083(3) Uani . . 0.300
    F F2A 0.9048(15) 0.9173(13) 0.5189(12) 0.193(8) Uani . . 0.300
    H H1 0.43520 0.95390 0.55800 0.0670 Uiso calc R 1.000
    H H2 0.36750 0.83360 0.50010 0.0770 Uiso calc R 1.000
    H H3 0.42880 0.70730 0.54610 0.0760 Uiso calc R 1.000
    H H7 0.55740 0.62700 0.64600 0.0780 Uiso calc R 1.000
    H H12 0.77660 0.96160 0.84290 0.0730 Uiso calc R 1.000
    H H14A 0.68970 1.18380 0.88760 0.1060 Uiso calc R 1.000
    H H14B 0.61240 1.16460 0.95250 0.1060 Uiso calc R 1.000
    H H14C 0.58140 1.22570 0.87990 0.1060 Uiso calc R 1.000
    H H8 0.68800 0.62970 0.74680 0.0770 Uiso calc R 1.000
    H H10 0.81550 0.71570 0.84220 0.0800 Uiso calc R 1.000
    H H11 0.86560 0.84480 0.89000 0.0840 Uiso calc R 1.000
loop_
    _atom_site_aniso_label
    _atom_site_aniso_U_11
    _atom_site_aniso_U_22
    _atom_site_aniso_U_33
    _atom_site_aniso_U_12
    _atom_site_aniso_U_13
    _atom_site_aniso_U_23
    Cu1 0.0501(2) 0.03640(10)
                            0.0522(2) 0.00320(10)
                                                0.01110(10)
                                                          -0.00440(10)
    S1 0.0583(3) 0.0503(3) 0.0537(3) 0.0031(2) 0.0083(2) 0.0036(2)
    F1 0.280(8) 0.069(3) 0.194(7) 0.081(4) 0.099(6) 0.051(4)
    F2 0.115(3) 0.157(5) 0.152(4) 0.072(3) 0.077(4) 0.039(4)
    F3 0.128(6) 0.280(9) 0.172(5) 0.051(5) -0.073(5) 0.031(5)
    O1 0.0620(9) 0.0553(8) 0.0732(10) -0.0075(7) 0.0200(7) -0.0240(7)
    O2 0.0659(9) 0.0482(7) 0.0716(9) 0.0163(7) 0.0235(7) 0.0118(7)
    O3 0.0704(10) 0.0658(10) 0.0820(11) 0.0007(8) 0.0305(9) -0.0070(9)
    O4 0.135(2) 0.0787(14) 0.1311(19) -0.0137(13) 0.0530(16) 0.0345(13)
    O5 0.127(2) 0.131(2) 0.0992(18) 0.0116(17) -0.0404(16) -0.0369(16)
    N1 0.0464(8) 0.0425(8) 0.0464(8) 0.0047(6) 0.0076(6) -0.0021(6)
    N2 0.0475(8) 0.0505(9) 0.0444(8) 0.0024(7) 0.0084(6) -0.0017(6)
    C1 0.0570(11) 0.0594(12) 0.0500(11) 0.0093(9) 0.0027(9) -0.0019(9)
    C2 0.0589(12) 0.0782(16) 0.0539(12) -0.0017(10) -0.0005(9) -0.0116(10)
    C3 0.0647(13) 0.0629(13) 0.0634(13) -0.0117(10) 0.0125(10) -0.0195(10)
    C4 0.0527(10) 0.0442(9) 0.0586(11) -0.0023(8) 0.0194(9) -0.0061(8)
    C5 0.0433(8) 0.0400(8) 0.0458(9) 0.0023(7) 0.0154(7) -0.0022(7)
    C6 0.0423(8) 0.0433(9) 0.0456(9) 0.0042(7) 0.0154(7) 0.0017(7)
    C7 0.0725(14) 0.0384(10) 0.0869(16) -0.0017(9) 0.0240(13) -0.0038(10)
    C8 0.0719(14) 0.0399(10) 0.0845(16) 0.0131(9) 0.0271(12) 0.0100(10)
    C9 0.0505(10) 0.0547(11) 0.0554(11) 0.0112(8) 0.0189(9) 0.0101(9)
    C10 0.0628(13) 0.0766(15) 0.0608(13) 0.0211(11) 0.0104(10) 0.0149(11)
    C11 0.0553(12) 0.1009(19) 0.0528(12) 0.0110(12) -0.0016(10) 0.0062(12)
    C12 0.0567(11) 0.0728(14) 0.0515(11) -0.0018(10) 0.0028(9) -0.0072(10)
    C13 0.0623(11) 0.0364(8) 0.0575(11) -0.0067(8) 0.0154(9) -0.0053(8)
    C14 0.0791(15) 0.0531(12) 0.0838(16) -0.0205(11) 0.0291(13) -0.0256(11)
    C15 0.083(2) 0.098(2) 0.109(3) 0.0357(18) 0.0305(19) 0.0181(19)
    F3A 0.046(3) 0.082(5) 0.32(2) 0.000(3) -0.039(7) 0.004(8)
    F1A 0.093(4) 0.075(5) 0.087(5) 0.038(3) 0.042(3) 0.038(4)
    F2A 0.165(14) 0.234(16) 0.185(14) 0.086(10) 0.037(10) -0.120(12)
_geom_special_details
;
Bond distances, angles <i>etc</i>. have been calculated using the rounded
fractional coordinates. All e.s.d.'s are estimated from the variances of the
(full) variance-covariance matrix. The cell e.s.d.'s are taken into account in
the estimation of distances, angles and torsion angles
;
loop_
    _geom_bond_atom_site_label_1
    _geom_bond_atom_site_label_2
    _geom_bond_site_symmetry_1
    _geom_bond_site_symmetry_2
    _geom_bond_distance
    _geom_bond_publ_flag
    Cu1 O1 . . 1.9376(16) no
    Cu1 O2 . . 1.9385(16) no
    Cu1 O3 . . 2.2597(18) no
    Cu1 N1 . . 1.9995(15) no
    Cu1 N2 . . 2.0148(16) no
    S1 O3 . . 1.4237(18) no
    S1 O4 . . 1.406(2) no
    S1 O5 . . 1.409(3) no
    S1 C15 . . 1.803(4) no
    F1 C15 . . 1.295(8) no
    F1A C15 . . 1.327(13) no
    F2 C15 . . 1.270(7) no
    F2A C15 . . 1.42(2) no
    F3 C15 . . 1.309(10) no
    F3A C15 . . 1.337(15) no
    O1 C13 . . 1.253(3) no
    O2 C13 . 2_656 1.256(3) no
    N1 C1 . . 1.333(3) no
    N1 C5 . . 1.353(2) no
    N2 C12 . . 1.329(3) no
    N2 C6 . . 1.354(2) no
    C1 C2 . . 1.386(3) no
    C2 C3 . . 1.358(4) no
    C3 C4 . . 1.414(3) no
    C4 C5 . . 1.397(3) no
    C4 C7 . . 1.426(3) no
    C5 C6 . . 1.433(2) no
    C6 C9 . . 1.395(3) no
    C7 C8 . . 1.349(4) no
    C8 C9 . . 1.431(3) no
    C9 C10 . . 1.403(3) no
    C10 C11 . . 1.365(4) no
    C11 C12 . . 1.395(4) no
    C13 C14 . . 1.498(3) no
    C1 H1 . . 0.9302 no
    C2 H2 . . 0.9304 no
    C3 H3 . . 0.9304 no
    C7 H7 . . 0.9299 no
    C8 H8 . . 0.9300 no
    C10 H10 . . 0.9295 no
    C11 H11 . . 0.9301 no
    C12 H12 . . 0.9307 no
    C14 H14A . . 0.9598 no
    C14 H14B . . 0.9605 no
    C14 H14C . . 0.9596 no
loop_
    _geom_contact_atom_site_label_1
    _geom_contact_atom_site_label_2
    _geom_contact_distance
    _geom_contact_site_symmetry_1
    _geom_contact_site_symmetry_2
    _geom_contact_publ_flag
    Cu1 O5 3.760(3) . . no
    Cu1 O1 3.2474(15) . 2_656 no
    Cu1 O2 3.2315(16) . 2_656 no
    Cu1 N1 3.5407(16) . 2_656 no
    Cu1 N2 3.9955(16) . 2_656 no
    Cu1 C1 3.991(2) . 2_656 no
    Cu1 C5 4.1970(18) . 2_656 no
    Cu1 H8 3.5723 . 6_656 no
    F1 O3 2.920(7) . . no
    F1 O5 2.796(7) . . no
    F1 C6 3.251(8) . . no
    F1 C14 3.249(7) . 6_646 no
    F1A N2 3.103(11) . . no
    F1A C6 3.184(11) . . no
    F1A C12 3.254(11) . . no
    F1A O5 3.160(12) . . no
    F1A O3 2.881(12) . . no
    F2 O5 3.027(7) . . no
    F2 O4 3.006(7) . . no
    F2A O4 2.89(2) . . no
    F2A O5 2.65(2) . . no
    F3 O4 2.983(10) . . no
    F3 O3 2.826(8) . . no
    F3A O4 2.733(16) . . no
    F3A O3 3.078(12) . . no
    F1 H14C 2.6275 . 6_646 no
    F1A H14C 2.7013 . 6_646 no
    F3A H7 2.6700 . 5_555 no
    O1 C8 3.256(3) . 6_656 no
    O1 Cu1 3.2474(15) . 2_656 no
    O2 Cu1 3.2315(16) . 2_656 no
    O3 F3 2.826(8) . . no
    O3 F1 2.920(7) . . no
    O3 F3A 3.078(12) . . no
    O3 F1A 2.881(12) . . no
    O4 F3 2.983(10) . . no
    O4 C3 3.213(3) . 5_555 no
    O4 F2 3.006(7) . . no
    O4 C11 3.293(4) . 4_574 no
    O4 F2A 2.89(2) . . no
    O4 F3A 2.733(16) . . no
    O5 Cu1 3.760(3) . . no
    O5 F2A 2.65(2) . . no
    O5 C13 3.335(3) . 4_574 no
    O5 C14 3.228(4) . 4_574 no
    O5 F2 3.027(7) . . no
    O5 F1A 3.160(12) . . no
    O5 F1 2.796(7) . . no
    O5 C1 3.229(3) . 3_676 no
    O1 H12 2.6934 . . no
    O1 H8 2.6624 . 6_656 no
    O2 H1 2.6401 . . no
    O3 H8 2.5589 . 6_656 no
    O4 H3 2.3363 . 5_555 no
    O4 H11 2.7477 . 4_574 no
    O5 H14B 2.7315 . 4_574 no
    O5 H1 2.4275 . 3_676 no
    N1 Cu1 3.5407(16) . 2_656 no
    N2 F1A 3.103(11) . . no
    N2 Cu1 3.9955(16) . 2_656 no
    N2 C1 3.344(3) . 2_656 no
    C1 C12 3.439(3) . 2_656 no
    C1 O5 3.229(3) . 3_676 no
    C1 N2 3.344(3) . 2_656 no
    C1 C13 3.546(3) . 2_656 no
    C1 Cu1 3.991(2) . 2_656 no
    C3 O4 3.213(3) . 5_445 no
    C3 C9 3.599(3) . 2_656 no
    C5 C6 3.525(2) . 2_656 no
    C5 Cu1 4.1970(18) . 2_656 no
    C5 C5 3.472(2) . 2_656 no
    C6 C5 3.525(2) . 2_656 no
    C6 F1A 3.184(11) . . no
    C6 F1 3.251(8) . . no
    C8 O1 3.256(3) . 6_646 no
    C9 C3 3.599(3) . 2_656 no
    C11 O4 3.293(4) . 4_575 no
    C12 C1 3.439(3) . 2_656 no
    C12 F1A 3.254(11) . . no
    C13 C13 3.512(3) . 2_656 no
    C13 C1 3.546(3) . 2_656 no
    C13 O5 3.335(3) . 4_575 no
    C14 O5 3.228(4) . 4_575 no
    C14 F1 3.249(7) . 6_656 no
    C2 H14B 3.0447 . 4_574 no
    C8 H14A 2.8533 . 6_646 no
    C13 H1 2.9284 . 2_656 no
    H1 C13 2.9284 . 2_656 no
    H1 O5 2.4275 . 3_676 no
    H1 O2 2.6401 . . no
    H3 H7 2.5822 . . no
    H3 O4 2.3363 . 5_445 no
    H7 F3A 2.6700 . 5_445 no
    H7 H3 2.5822 . . no
    H8 H10 2.5804 . . no
    H8 Cu1 3.5723 . 6_646 no
    H8 O1 2.6624 . 6_646 no
    H8 O3 2.5589 . 6_646 no
    H10 H8 2.5804 . . no
    H11 O4 2.7477 . 4_575 no
    H12 O1 2.6934 . . no
    H14A C8 2.8533 . 6_656 no
    H14B C2 3.0447 . 4_575 no
    H14B O5 2.7315 . 4_575 no
    H14C F1 2.6275 . 6_656 no
    H14C F1A 2.7013 . 6_656 no
loop_
    _geom_angle_atom_site_label_1
    _geom_angle_atom_site_label_2
    _geom_angle_atom_site_label_3
    _geom_angle_site_symmetry_1
    _geom_angle_site_symmetry_2
    _geom_angle_site_symmetry_3
    _geom_angle
    _geom_angle_publ_flag
    O1 Cu1 O2 . . . 91.21(6) no
    O1 Cu1 O3 . . . 92.37(6) no
    O1 Cu1 N1 . . . 162.62(7) no
    O1 Cu1 N2 . . . 92.44(6) no
    O2 Cu1 O3 . . . 91.76(7) no
    O2 Cu1 N1 . . . 94.48(6) no
    O2 Cu1 N2 . . . 176.35(6) no
    O3 Cu1 N1 . . . 103.84(7) no
    O3 Cu1 N2 . . . 88.28(6) no
    N1 Cu1 N2 . . . 81.97(6) no
    O3 S1 O4 . . . 113.79(13) no
    O3 S1 O5 . . . 113.45(13) no
    O3 S1 C15 . . . 103.33(13) no
    O4 S1 O5 . . . 115.02(16) no
    O4 S1 C15 . . . 105.09(16) no
    O5 S1 C15 . . . 104.55(16) no
    Cu1 O1 C13 . . . 128.57(14) no
    Cu1 O2 C13 . . 2_656 129.53(14) no
    Cu1 O3 S1 . . . 141.19(11) no
    Cu1 N1 C1 . . . 128.86(14) no
    Cu1 N1 C5 . . . 112.78(12) no
    C1 N1 C5 . . . 118.28(16) no
    Cu1 N2 C6 . . . 112.49(12) no
    Cu1 N2 C12 . . . 129.82(15) no
    C6 N2 C12 . . . 117.66(17) no
    N1 C1 C2 . . . 122.0(2) no
    C1 C2 C3 . . . 120.3(2) no
    C2 C3 C4 . . . 119.4(2) no
    C3 C4 C5 . . . 116.78(18) no
    C3 C4 C7 . . . 124.6(2) no
    C5 C4 C7 . . . 118.66(19) no
    N1 C5 C4 . . . 123.22(17) no
    N1 C5 C6 . . . 116.49(16) no
    C4 C5 C6 . . . 120.29(17) no
    N2 C6 C5 . . . 116.13(16) no
    N2 C6 C9 . . . 124.13(17) no
    C5 C6 C9 . . . 119.74(17) no
    C4 C7 C8 . . . 121.2(2) no
    C7 C8 C9 . . . 121.3(2) no
    C6 C9 C8 . . . 118.75(19) no
    C6 C9 C10 . . . 116.73(19) no
    C8 C9 C10 . . . 124.5(2) no
    C9 C10 C11 . . . 119.1(2) no
    C10 C11 C12 . . . 120.5(2) no
    N2 C12 C11 . . . 121.8(2) no
    O1 C13 C14 . . . 117.14(19) no
    O1 C13 O2 . . 2_656 125.13(18) no
    O2 C13 C14 2_656 . . 117.73(19) no
    S1 C15 F1 . . . 107.9(4) no
    S1 C15 F2 . . . 116.7(4) no
    S1 C15 F3 . . . 109.9(5) no
    S1 C15 F1A . . . 116.1(5) no
    S1 C15 F2A . . . 99.1(8) no
    S1 C15 F3A . . . 108.3(5) no
    F1 C15 F2 . . . 102.1(5) no
    F1 C15 F3 . . . 109.8(6) no
    F2 C15 F3 . . . 110.0(6) no
    F1A C15 F2A . . . 116.4(10) no
    F1A C15 F3A . . . 109.8(9) no
    F2A C15 F3A . . . 106.2(12) no
    N1 C1 H1 . . . 118.98 no
    C2 C1 H1 . . . 118.97 no
    C1 C2 H2 . . . 119.86 no
    C3 C2 H2 . . . 119.87 no
    C2 C3 H3 . . . 120.32 no
    C4 C3 H3 . . . 120.31 no
    C4 C7 H7 . . . 119.34 no
    C8 C7 H7 . . . 119.47 no
    C7 C8 H8 . . . 119.37 no
    C9 C8 H8 . . . 119.37 no
    C9 C10 H10 . . . 120.49 no
    C11 C10 H10 . . . 120.44 no
    C10 C11 H11 . . . 119.78 no
    C12 C11 H11 . . . 119.74 no
    N2 C12 H12 . . . 119.07 no
    C11 C12 H12 . . . 119.09 no
    C13 C14 H14A . . . 109.53 no
    C13 C14 H14B . . . 109.45 no
    C13 C14 H14C . . . 109.45 no
    H14A C14 H14B . . . 109.50 no
    H14A C14 H14C . . . 109.50 no
    H14B C14 H14C . . . 109.39 no
loop_
    _geom_torsion_atom_site_label_1
    _geom_torsion_atom_site_label_2
    _geom_torsion_atom_site_label_3
    _geom_torsion_atom_site_label_4
    _geom_torsion_site_symmetry_1
    _geom_torsion_site_symmetry_2
    _geom_torsion_site_symmetry_3
    _geom_torsion_site_symmetry_4
    _geom_torsion
    _geom_torsion_publ_flag
    O2 Cu1 O1 C13 . . . . 68.10(18) no
    O3 Cu1 O1 C13 . . . . 159.91(17) no
    N2 Cu1 O1 C13 . . . . -111.71(17) no
    O1 Cu1 O2 C13 . . . 2_656 -78.62(18) no
    O3 Cu1 O2 C13 . . . 2_656 -171.03(18) no
    N1 Cu1 O2 C13 . . . 2_656 84.94(18) no
    O1 Cu1 O3 S1 . . . . -175.37(18) no
    O2 Cu1 O3 S1 . . . . -84.09(18) no
    N1 Cu1 O3 S1 . . . . 10.96(19) no
    N2 Cu1 O3 S1 . . . . 92.26(18) no
    O2 Cu1 N1 C1 . . . . -0.85(18) no
    O2 Cu1 N1 C5 . . . . -177.49(13) no
    O3 Cu1 N1 C1 . . . . -93.78(17) no
    O3 Cu1 N1 C5 . . . . 89.58(13) no
    N2 Cu1 N1 C1 . . . . -180.00(18) no
    N2 Cu1 N1 C5 . . . . 3.37(13) no
    O1 Cu1 N2 C6 . . . . 161.25(13) no
    O1 Cu1 N2 C12 . . . . -20.80(18) no
    O3 Cu1 N2 C6 . . . . -106.45(13) no
    O3 Cu1 N2 C12 . . . . 71.50(18) no
    N1 Cu1 N2 C6 . . . . -2.21(12) no
    N1 Cu1 N2 C12 . . . . 175.74(18) no
    O4 S1 O3 Cu1 . . . . 146.81(18) no
    O5 S1 O3 Cu1 . . . . 12.8(2) no
    C15 S1 O3 Cu1 . . . . -99.8(2) no
    O3 S1 C15 F1 . . . . 67.4(4) no
    O3 S1 C15 F2 . . . . -178.4(4) no
    O3 S1 C15 F3 . . . . -52.3(5) no
    O4 S1 C15 F1 . . . . -173.0(4) no
    O4 S1 C15 F2 . . . . -58.8(4) no
    O4 S1 C15 F3 . . . . 67.2(5) no
    O5 S1 C15 F1 . . . . -51.5(4) no
    O5 S1 C15 F2 . . . . 62.7(4) no
    O5 S1 C15 F3 . . . . -171.3(5) no
    Cu1 O1 C13 C14 . . . . -167.96(15) no
    Cu1 O1 C13 O2 . . . 2_656 12.1(3) no
    Cu1 O2 C13 O1 . . 2_656 2_656 -5.3(3) no
    Cu1 O2 C13 C14 . . 2_656 2_656 174.68(15) no
    Cu1 N1 C1 C2 . . . . -174.67(16) no
    C5 N1 C1 C2 . . . . 1.8(3) no
    Cu1 N1 C5 C4 . . . . 176.12(15) no
    Cu1 N1 C5 C6 . . . . -4.0(2) no
    C1 N1 C5 C4 . . . . -0.9(3) no
    C1 N1 C5 C6 . . . . 178.99(17) no
    Cu1 N2 C6 C5 . . . . 0.7(2) no
    Cu1 N2 C6 C9 . . . . -179.80(15) no
    C12 N2 C6 C5 . . . . -177.49(17) no
    C12 N2 C6 C9 . . . . 2.0(3) no
    Cu1 N2 C12 C11 . . . . -176.94(16) no
    C6 N2 C12 C11 . . . . 0.9(3) no
    N1 C1 C2 C3 . . . . -1.1(3) no
    C1 C2 C3 C4 . . . . -0.6(3) no
    C2 C3 C4 C5 . . . . 1.4(3) no
    C2 C3 C4 C7 . . . . -179.5(2) no
    C3 C4 C7 C8 . . . . 179.0(2) no
    C5 C4 C7 C8 . . . . -1.9(3) no
    C7 C4 C5 C6 . . . . 0.2(3) no
    C3 C4 C5 N1 . . . . -0.7(3) no
    C3 C4 C5 C6 . . . . 179.43(18) no
    C7 C4 C5 N1 . . . . -179.86(19) no
    C4 C5 C6 C9 . . . . 2.6(3) no
    N1 C5 C6 N2 . . . . 2.2(2) no
    N1 C5 C6 C9 . . . . -177.30(17) no
    C4 C5 C6 N2 . . . . -177.90(17) no
    N2 C6 C9 C10 . . . . -3.1(3) no
    C5 C6 C9 C8 . . . . -3.8(3) no
    C5 C6 C9 C10 . . . . 176.37(18) no
    N2 C6 C9 C8 . . . . 176.76(19) no
    C4 C7 C8 C9 . . . . 0.6(4) no
    C7 C8 C9 C6 . . . . 2.2(3) no
    C7 C8 C9 C10 . . . . -178.0(2) no
    C8 C9 C10 C11 . . . . -178.5(2) no
    C6 C9 C10 C11 . . . . 1.3(3) no
    C9 C10 C11 C12 . . . . 1.4(4) no
    C10 C11 C12 N2 . . . . -2.6(4) no
loop_
    _geom_hbond_atom_site_label_D
    _geom_hbond_atom_site_label_H
    _geom_hbond_atom_site_label_A
    _geom_hbond_site_symmetry_A
    _geom_hbond_distance_DH
    _geom_hbond_distance_HA
    _geom_hbond_distance_DA
    _geom_hbond_angle_DHA
    _geom_hbond_publ_flag
    C1 H1 O5 3_676 0.9300 2.4300 3.229(3) 144.00 yes
    C3 H3 O4 5_445 0.9300 2.3400 3.213(3) 157.00 yes
    C8 H8 O3 6_646 0.9300 2.5600 3.421(3) 154.00 yes
_iucr_refine_instructions_details
;
TITL lot113n1-09-2013 in C2/c
CELL 0.71073  13.1198  16.1282  16.3659  90.000  95.507  90.000
ZERR    4.00   0.0005   0.0006   0.0006   0.000   0.001   0.000
LATT 7
SYMM -X, Y, 0.5-Z
SFAC C  H  N  O  F  S  Cu
UNIT 120 88 16 36 24 8 8
L.S. 10
ACTA
BOND $H
FMAP 2
PLAN 10
HTAB
CONF
FREE F2   F3A
FREE F3   F1A
FREE F3A  F1A
WGHT  0.062400  1.501400
FVAR  0.202050
TEMP 20
MOLE 1
Cu1    7   0.596083  0.997429  0.705469 11.000000  0.050060  0.036440 =
           0.052210 -0.004370  0.011070  0.003190
S1     6   0.780348  1.016466  0.566745 11.000000  0.058320  0.050270 =
           0.053690  0.003640  0.008350  0.003120
F1     5   0.833540  0.873261  0.616078 10.700000  0.280330  0.069080 =
           0.194140  0.050520  0.098670  0.080770
F2     5   0.934044  0.917351  0.542899 10.700000  0.114920  0.156620 =
           0.152240  0.038570  0.077000  0.072030
F3     5   0.935927  0.968748  0.661838 10.700000  0.128150  0.279850 =
           0.172190  0.031150 -0.073420  0.051240
F1A    5   0.851481  0.880898  0.646296 10.300000  0.093160  0.074870 =
           0.086710  0.037740  0.042390  0.038200
F2A    5   0.904763  0.917259  0.518854 10.300000  0.165160  0.234310 =
           0.185100 -0.119780  0.037390  0.086400
F3A    5   0.959621  0.981687  0.633725 10.300000  0.045750  0.082280 =
           0.320160  0.003550 -0.039010 -0.000440
O1     4   0.632417  1.074733  0.794135 11.000000  0.062040  0.055310 =
           0.073210 -0.023980  0.020010 -0.007470
O2     4   0.512460  1.080542  0.645466 11.000000  0.065860  0.048210 =
           0.071580  0.011830  0.023460  0.016300
O3     4   0.734353  1.032257  0.640516 11.000000  0.070370  0.065760 =
           0.082030 -0.007020  0.030530  0.000660
O4     4   0.833146  1.084913  0.538221 11.000000  0.134660  0.078700 =
           0.131120  0.034460  0.053010 -0.013720
O5     4   0.714936  0.975419  0.506503 11.000000  0.126530  0.130960 =
           0.099180 -0.036900 -0.040410  0.011550
N1     3   0.534454  0.902290  0.639750 11.000000  0.046430  0.042470 =
           0.046450 -0.002070  0.007620  0.004750
N2     3   0.680140  0.905880  0.762112 11.000000  0.047470  0.050470 =
           0.044410 -0.001750  0.008440  0.002420
C1     1   0.460433  0.903165  0.577974 11.000000  0.057000  0.059350 =
           0.050000 -0.001900  0.002700  0.009260
AFIX 43
H1     2   0.435201  0.953895  0.558021 11.000000 -1.200000
AFIX 0
C2     1   0.419901  0.830806  0.542553 11.000000  0.058890  0.078160 =
           0.053950 -0.011580 -0.000540 -0.001710
AFIX 43
H2     2   0.367494  0.833590  0.500144 11.000000 -1.200000
AFIX 0
C3     1   0.456390  0.755901  0.569511 11.000000  0.064730  0.062910 =
           0.063440 -0.019460  0.012470 -0.011680
AFIX 43
H3     2   0.428807  0.707322  0.546108 11.000000 -1.200000
AFIX 0
C4     1   0.536720  0.752438  0.633503 11.000000  0.052700  0.044190 =
           0.058590 -0.006110  0.019400 -0.002300
C5     1   0.572338  0.828083  0.666588 11.000000  0.043310  0.039970 =
           0.045800 -0.002210  0.015410  0.002280
C6     1   0.652949  0.829971  0.732149 11.000000  0.042310  0.043330 =
           0.045640  0.001680  0.015420  0.004180
C7     1   0.581899  0.677729  0.666505 11.000000  0.072480  0.038380 =
           0.086910 -0.003810  0.024020 -0.001720
AFIX 43
H7     2   0.557430  0.626963  0.646046 11.000000 -1.200000
AFIX 0
C8     1   0.659464  0.679358  0.726847 11.000000  0.071920  0.039940 =
           0.084520  0.010000  0.027110  0.013130
AFIX 43
H8     2   0.687952  0.629694  0.746842 11.000000 -1.200000
AFIX 0
C9     1   0.698784  0.756060  0.760706 11.000000  0.050550  0.054750 =
           0.055390  0.010070  0.018910  0.011170
C10    1   0.781165  0.762799  0.821663 11.000000  0.062780  0.076570 =
           0.060770  0.014880  0.010440  0.021050
AFIX 43
H10    2   0.815504  0.715660  0.842201 11.000000 -1.200000
AFIX 0
C11    1   0.810201  0.839521  0.850400 11.000000  0.055300  0.100950 =
           0.052850  0.006170 -0.001640  0.011010
AFIX 43
H11    2   0.865628  0.844784  0.889964 11.000000 -1.200000
AFIX 0
C12    1   0.757330  0.910114  0.820849 11.000000  0.056690  0.072770 =
           0.051510 -0.007220  0.002800 -0.001790
AFIX 43
H12    2   0.776627  0.961564  0.842857 11.000000 -1.200000
AFIX 0
C13    1   0.576290  1.105081  0.844209 11.000000  0.062300  0.036410 =
           0.057470 -0.005330  0.015450 -0.006700
C14    1   0.618773  1.176181  0.895648 11.000000  0.079140  0.053110 =
           0.083760 -0.025560  0.029150 -0.020540
AFIX 137
H14A   2   0.689687  1.183760  0.887573 11.000000 -1.500000
H14B   2   0.612434  1.164601  0.952475 11.000000 -1.500000
H14C   2   0.581422  1.225744  0.879858 11.000000 -1.500000
AFIX 0
C15    1   0.878271  0.941388  0.597746 11.000000  0.083380  0.098100 =
           0.108690  0.018060  0.030480  0.035670
Q1     1   0.701400  1.001400  0.600700 11.000000  0.050000      0.37
Q2     1   0.607100  0.830400  0.701400 11.000000  0.050000      0.30
Q3     1   0.494600  0.749800  0.603700 11.000000  0.050000      0.27
Q4     1   0.882300  1.069700  0.582700 11.000000  0.050000      0.26
Q5     1   0.735400  0.770400  0.786600 11.000000  0.050000      0.25
Q6     1   0.563900  1.199000  0.926900 11.000000  0.050000      0.24
Q7     1   0.644700  1.217300  0.854400 11.000000  0.050000      0.24
Q8     1   0.625100  1.084500  0.817700 11.000000  0.050000      0.23
Q9     1   0.775500  1.015500  0.488500 11.000000  0.050000      0.23
Q10    1   0.783100  0.809500  0.848200 11.000000  0.050000      0.22
HKLF 4
END
;
