# Supplementary material for: Di-μ-acetato-κ4 O:O′-bis­[(1,10-phenanthroline-κ2 N,N′)(tri­fluoro­methane­sulfonato-κO)copper(II)]
Source: Acta Crystallogr Sect E Struct Rep Online. 2013 Oct 12;69(Pt 11):m591–2. doi: 10.1107/S1600536813027323 (PMC3884252; doi:10.1107/S1600536813027323)
Supplement: Supplementary file 2 [file e-69-0m591-Isup2.hkl]

# 
# h,k,l, Fc-squared, Fo-squared, sigma(Fo-squared) and status flag 
# 
data_I
_shelx_title ' lot113n1-09-2013 in C2/c' 
_shelx_refln_list_code          4 
_shelx_F_calc_maximum      539.07 
_exptl_crystal_F_000      1816.00 
_reflns_d_resolution_high  0.7558 
 
loop_ 
 _symmetry_equiv_pos_as_xyz 
 'x, y, z' 
 '-x, y, -z+1/2' 
 'x+1/2, y+1/2, z' 
 '-x+1/2, y+1/2, -z+1/2' 
 '-x, -y, -z' 
 'x, -y, z-1/2' 
 '-x+1/2, -y+1/2, -z' 
 'x+1/2, -y+1/2, z-1/2' 
 
_cell_length_a    13.1198 
_cell_length_b    16.1282 
_cell_length_c    16.3659 
_cell_angle_alpha  90.000 
_cell_angle_beta   95.507 
_cell_angle_gamma  90.000 
 
_shelx_F_squared_multiplier     1.000 
 
loop_ 
 _refln_index_h 
 _refln_index_k 
 _refln_index_l 
 _refln_F_squared_calc 
 _refln_F_squared_meas 
 _refln_F_squared_sigma 
 _refln_observed_status 
   2   0   0      157.29      222.99      4.59 o 
   4   0   0     7864.88     7744.61    103.27 o 
   6   0   0    29673.80    28509.61    372.94 o 
   8   0   0     1462.70     1785.62     29.44 o 
  10   0   0     2743.81     2727.07     62.62 o 
  12   0   0       92.32       80.83     10.77 o 
  14   0   0       77.88       95.57     17.15 o 
  16   0   0      959.23      951.80     40.74 o 
   1   1   0    55971.62    49873.31    468.99 o 
   3   1   0     4748.41     5881.65     55.95 o 
   5   1   0    25732.20    24920.86    230.49 o 
   7   1   0        9.41       10.48      2.59 o 
   9   1   0     2575.69     2479.76     29.08 o 
  11   1   0     5874.33     5744.09     71.11 o 
  13   1   0       48.59       52.87      8.59 o 
  15   1   0      503.87      540.16     26.84 o 
  17   1   0      142.05      166.63     18.49 o 
   0   2   0   153959.92   123550.95   1493.77 o 
   2   2   0     2238.21     2713.89     26.37 o 
   4   2   0      247.39      220.52      6.24 o 
   6   2   0    29420.22    29795.64    275.62 o 
   8   2   0     3812.54     3953.93     44.74 o 
  10   2   0     4892.55     4884.89     64.97 o 
  12   2   0      334.09      323.36     11.26 o 
  14   2   0      163.46      184.04     13.86 o 
  16   2   0      546.01      489.46     28.64 o 
   1   3   0     2125.91     1819.47     18.20 o 
   3   3   0    11375.18    12243.83    114.50 o 
   5   3   0    11912.39    11043.58    104.15 o 
   7   3   0      141.26      118.31      9.55 o 
   9   3   0     2447.86     2457.56     29.04 o 
  11   3   0     7274.43     7328.05     86.34 o 
  13   3   0       75.84       96.09      9.90 o 
  15   3   0      540.80      583.36     25.74 o 
  17   3   0       57.31       52.18     13.68 o 
   0   4   0    25118.90    27282.83    318.13 o 
   2   4   0     3904.54     3950.63     38.30 o 
   4   4   0     3662.28     4289.94     42.23 o 
   6   4   0    36648.11    37554.44    370.64 o 
   8   4   0      282.30      217.84      6.19 o 
  10   4   0     7111.62     7030.20     75.84 o 
  12   4   0      140.67      150.53     11.30 o 
  14   4   0       61.16       76.63     13.97 o 
  16   4   0      964.02      982.99     30.01 o 
   1   5   0     4809.11     4430.34     42.86 o 
   3   5   0    15596.64    16465.08    153.38 o 
   5   5   0    52182.84    54604.52    502.24 o 
   7   5   0      956.49      908.88     13.04 o 
   9   5   0     1728.23     1550.41     21.92 o 
  11   5   0     4374.68     4444.88     56.26 o 
  13   5   0       90.17       72.77      9.51 o 
  15   5   0      236.63      256.32     16.63 o 
   0   6   0     7741.40     7364.56     89.58 o 
   2   6   0     4306.06     4692.89     45.89 o 
   4   6   0    22108.77    24431.69    226.75 o 
   6   6   0    28100.38    29702.02    275.78 o 
   8   6   0        2.36        0.09      3.58 o 
  10   6   0     6002.16     6094.38     67.25 o 
  12   6   0     1658.87     1653.16     27.55 o 
  14   6   0       72.49       76.85     13.15 o 
  16   6   0      627.65      636.28     24.66 o 
   1   7   0     4473.48     3694.72     34.98 o 
   3   7   0     1245.71     1365.75     16.20 o 
   5   7   0    39588.38    41430.58    382.70 o 
   7   7   0     2317.52     2313.02     26.56 o 
   9   7   0      760.24      748.77     13.21 o 
  11   7   0     3409.15     3447.62     46.20 o 
  13   7   0       43.31       29.41      9.11 o 
  15   7   0      338.12      366.76     24.22 o 
   0   8   0    20603.37    20988.96    247.35 o 
   2   8   0       70.60       94.18      5.53 o 
   4   8   0       88.48      193.12     12.12 o 
   6   8   0     9804.45     9187.57     89.28 o 
   8   8   0      281.20      272.95      7.89 o 
  10   8   0     3337.95     3378.13     45.01 o 
  12   8   0       17.63       15.73      7.25 o 
  14   8   0      386.27      382.51     18.55 o 
  16   8   0      648.41      649.84     35.10 o 
   1   9   0    11716.60    11811.40    105.81 o 
   3   9   0      318.49      322.78      7.24 o 
   5   9   0    10304.28     9892.35     95.68 o 
   7   9   0     1441.94     1370.23     18.69 o 
   9   9   0      164.83      182.32      8.96 o 
  11   9   0     3085.28     3059.33     42.81 o 
  13   9   0      483.79      518.50     32.07 o 
  15   9   0      457.75      499.71     21.87 o 
   0  10   0    26525.39    28768.76    378.08 o 
   2  10   0     2200.91     2249.51     24.04 o 
   4  10   0     4336.01     4338.50     45.00 o 
   6  10   0     6361.53     6168.34     62.56 o 
   8  10   0       43.69       34.68      5.59 o 
  10  10   0     1920.67     1979.15     35.42 o 
  12  10   0      586.84      590.10     16.55 o 
  14  10   0      215.24      200.70     15.69 o 
   1  11   0    18168.43    18728.99    166.35 o 
   3  11   0       55.14       50.79      4.38 o 
   5  11   0     8064.06     7726.85    108.35 o 
   7  11   0       86.89       91.69      6.10 o 
   9  11   0      626.46      650.42     14.46 o 
  11  11   0     1658.02     1756.06     32.19 o 
  13  11   0      108.79      160.59     12.51 o 
   0  12   0    50355.73    51364.13    946.16 o 
   2  12   0     2837.65     2968.54     31.32 o 
   4  12   0     3172.02     3242.36     34.04 o 
   6  12   0     2619.85     2443.31     29.35 o 
   8  12   0        2.00       -4.29      4.75 o 
  10  12   0      978.20     1034.75     21.22 o 
  12  12   0      154.95      165.32     12.26 o 
  14  12   0       77.02       40.66     24.50 o 
   1  13   0     7699.63     7887.38     78.45 o 
   3  13   0      188.38      239.12     10.07 o 
   5  13   0     5173.90     4932.84     49.42 o 
   7  13   0       19.94       16.52      5.79 o 
   9  13   0      543.16      547.83     15.19 o 
  11  13   0     1109.63     1136.54     29.44 o 
  13  13   0        4.38       -1.77     14.30 o 
   0  14   0       69.37       46.92     12.87 o 
   2  14   0      154.03      196.09      9.48 o 
   4  14   0     1794.63     1908.99     29.93 o 
   6  14   0      802.59      780.04     18.07 o 
   8  14   0      654.31      609.86     28.06 o 
  10  14   0     1504.48     1480.40     36.07 o 
  12  14   0      121.01      110.41     13.09 o 
   1  15   0      371.27      388.86     15.89 o 
   3  15   0      167.19      209.92     13.57 o 
   5  15   0     2873.96     2763.46     39.91 o 
   7  15   0       62.82       65.50      8.44 o 
   9  15   0     1286.25     1107.18     26.22 o 
  11  15   0      698.34      724.48     89.41 o 
   0  16   0     2260.39     2053.55     57.33 o 
   2  16   0      587.99      592.06     20.18 o 
   4  16   0     2578.94     2637.12     43.61 o 
   6  16   0      942.63      979.65     23.98 o 
   8  16   0       49.68       48.64      9.80 o 
  10  16   0      542.83      542.74     21.32 o 
   1  17   0     1142.28     1010.51     26.99 o 
   3  17   0      141.37      195.78     14.24 o 
   5  17   0     1920.49     1857.70     45.85 o 
   7  17   0      486.30      447.25     17.63 o 
   9  17   0      250.32      265.30     15.15 o 
   0  18   0      869.29      866.74     36.79 o 
   2  18   0      470.18      454.06     19.07 o 
   4  18   0     2451.58     2593.74     58.86 o 
   6  18   0     1142.05     1198.34     28.62 o 
   8  18   0        2.61       -9.29      9.29 o 
   1  19   0     1039.99      991.61     41.97 o 
   3  19   0      226.09      260.38     17.07 o 
   5  19   0      654.58      669.80     24.42 o 
   7  19   0      369.54      385.73     21.98 o 
   0  20   0      246.93      252.78     38.83 o 
   2  20   0      357.02      345.49     19.02 o 
   4  20   0       95.29       82.59     13.80 o 
   6  20   0      394.18      366.90     20.26 o 
   1  21   0      544.73      525.68     26.75 o 
   3  21   0       15.41       11.59     11.73 o 
 -17   1   1       70.74       57.88     13.51 o 
 -15   1   1       29.02       37.90     12.27 o 
 -13   1   1        0.00        8.09      6.38 o 
 -11   1   1       83.00       73.92      6.89 o 
  -9   1   1     3063.30     3088.68     33.22 o 
  -7   1   1       22.83        9.68      2.89 o 
  -5   1   1     1519.53     1701.96     18.36 o 
  -3   1   1     6349.73     6660.45     62.71 o 
  -1   1   1     8612.20     9258.03     86.94 o 
   1   1   1     7502.01     8281.05     82.82 o 
   3   1   1    14804.49    15281.26    142.01 o 
   5   1   1       47.59       40.09      3.06 o 
   7   1   1     1241.38     1417.48     16.93 o 
   9   1   1     2132.75     2276.09     26.09 o 
  11   1   1        9.98        0.63      5.26 o 
  13   1   1        3.53       -0.98      8.66 o 
  15   1   1       16.11       17.59     10.42 o 
  17   1   1       30.53       33.57     12.71 o 
 -16   2   1        0.54       -4.04     11.13 o 
 -14   2   1      102.27      102.78     12.52 o 
 -12   2   1        2.13       -0.64      5.95 o 
 -10   2   1      474.29      481.63     12.34 o 
  -8   2   1     1597.46     1619.07     19.26 o 
  -6   2   1       74.12       85.78      4.63 o 
  -4   2   1    14265.86    15249.05    141.73 o 
  -2   2   1      941.96     1207.52     12.93 o 
   0   2   1    10139.12    10511.96    104.70 o 
   2   2   1     4042.73     4099.55     39.24 o 
   4   2   1     5475.98     5591.29     53.69 o 
   6   2   1      180.64      206.72      5.23 o 
   8   2   1     2781.31     3049.87     32.70 o 
  10   2   1       42.37       71.92      5.06 o 
  12   2   1        0.81       -5.97      5.97 o 
  14   2   1      202.78      167.20     13.89 o 
  16   2   1        0.17        9.74     11.29 o 
 -17   3   1        2.00        1.60     12.11 o 
 -15   3   1       80.44       83.37     12.62 o 
 -13   3   1        8.56       21.00      6.70 o 
 -11   3   1      225.46      187.59     10.44 o 
  -9   3   1        2.85        4.90      3.54 o 
  -7   3   1      181.77      156.32      5.10 o 
  -5   3   1      791.07      709.17      9.72 o 
  -3   3   1    14339.11    14456.05    134.29 o 
  -1   3   1    21753.95    23866.30    219.91 o 
   1   3   1    15733.26    16782.78    139.72 o 
   3   3   1    12350.67    11715.38    109.66 o 
   5   3   1     1511.16     1638.71     19.63 o 
   7   3   1     1076.30     1110.54     14.51 o 
   9   3   1      534.04      556.81     10.31 o 
  11   3   1       52.71       52.49      6.78 o 
  13   3   1      187.36      204.99     13.90 o 
  15   3   1      125.02       96.83     22.63 o 
  17   3   1        1.76       25.97     24.99 o 
 -16   4   1        7.22        5.96     11.93 o 
 -14   4   1      908.10      851.19     25.64 o 
 -12   4   1      129.16      112.97      8.42 o 
 -10   4   1        2.32       -4.70      5.34 o 
  -8   4   1       20.47       12.58      3.34 o 
  -6   4   1     1405.40     1349.55     16.27 o 
  -4   4   1     2060.38     2173.46     22.88 o 
  -2   4   1     2442.30     2454.78     24.89 o 
   0   4   1        6.87       20.77      2.28 o 
   2   4   1      328.46      323.84      9.77 o 
   4   4   1     9846.40     9894.21     93.49 o 
   6   4   1       91.56       88.18      4.23 o 
   8   4   1     1499.97     1557.42     19.34 o 
  10   4   1       60.10       64.07      5.67 o 
  12   4   1       23.07       16.50      7.11 o 
  14   4   1      172.18      155.98     14.01 o 
  16   4   1        0.49       16.66     11.67 o 
 -15   5   1       29.59       25.10     11.17 o 
 -13   5   1      935.44      948.15     20.31 o 
 -11   5   1      137.12      142.42     10.21 o 
  -9   5   1       18.63       18.65      4.20 o 
  -7   5   1      731.17      835.53     12.17 o 
  -5   5   1     2654.28     2630.45     27.90 o 
  -3   5   1     5349.08     5661.08     54.61 o 
  -1   5   1      231.54      167.94      4.92 o 
   1   5   1    13114.33    12995.44    108.49 o 
   3   5   1     4049.31     3974.57     39.46 o 
   5   5   1      998.63     1261.63     15.55 o 
   7   5   1      214.32      226.40      6.33 o 
   9   5   1      146.67      152.60      6.19 o 
  11   5   1      169.93      176.97      8.96 o 
  13   5   1      367.90      358.44     16.82 o 
  15   5   1       61.06       61.27     12.24 o 
 -16   6   1        4.46       -7.74     11.37 o 
 -14   6   1        4.36        2.74     10.09 o 
 -12   6   1       25.76       13.69      6.78 o 
 -10   6   1        1.04        4.49      5.20 o 
  -8   6   1        8.92        5.55      3.60 o 
  -6   6   1     2251.97     2551.31     29.94 o 
  -4   6   1     2104.17     2302.27     26.45 o 
  -2   6   1     1917.25     1748.23     19.08 o 
   0   6   1     4202.70     4383.12     40.55 o 
   2   6   1     9547.55     9621.01     85.80 o 
   4   6   1     6812.36     6145.59     59.92 o 
   6   6   1      363.59      427.32     11.04 o 
   8   6   1     1691.42     1610.27     21.93 o 
  10   6   1      564.69      509.05     10.98 o 
  12   6   1       25.94       25.27      8.12 o 
  14   6   1       42.34       54.49     11.31 o 
  16   6   1        1.05        9.26     11.54 o 
 -15   7   1      137.97      168.20     21.85 o 
 -13   7   1     1303.92     1324.49     25.20 o 
 -11   7   1       80.33       71.56      7.85 o 
  -9   7   1        0.36       -2.15      4.36 o 
  -7   7   1      465.57      406.83      8.91 o 
  -5   7   1     2132.74     2700.19     31.25 o 
  -3   7   1     5059.32     5939.28     57.95 o 
  -1   7   1     1367.75     1324.00     15.29 o 
   1   7   1       27.22       26.98      2.61 o 
   3   7   1        7.37       25.42      3.12 o 
   5   7   1     5999.06     7199.92     70.40 o 
   7   7   1       38.88       55.18      7.48 o 
   9   7   1      256.60      225.94      8.03 o 
  11   7   1       28.53       30.65      7.23 o 
  13   7   1     1863.01     1762.28     62.97 o 
  15   7   1       26.55       18.84     11.43 o 
 -16   8   1        0.20      -11.56     11.56 o 
 -14   8   1      101.45      109.03     13.65 o 
 -12   8   1      392.78      346.24     12.70 o 
 -10   8   1       17.52       23.28      5.89 o 
  -8   8   1      169.62      172.41      7.77 o 
  -6   8   1      396.17      362.05     12.71 o 
  -4   8   1     1758.75     1900.43     21.80 o 
  -2   8   1     4348.31     5008.70     49.65 o 
   0   8   1      193.21      157.55      4.35 o 
   2   8   1     7527.51     8064.48     73.27 o 
   4   8   1     7071.80     8086.56     78.45 o 
   6   8   1      701.72      764.48     15.24 o 
   8   8   1      628.94      609.53     20.42 o 
  10   8   1      664.26      568.64     23.22 o 
  12   8   1      111.53      115.07     10.49 o 
  14   8   1       30.71       25.59     10.94 o 
 -15   9   1       91.55       90.96     13.93 o 
 -13   9   1      276.64      262.32     12.58 o 
 -11   9   1        4.04        3.30      7.47 o 
  -9   9   1      587.68      517.70     15.62 o 
  -7   9   1      836.73      854.23     13.74 o 
  -5   9   1      177.57      237.36      6.74 o 
  -3   9   1       55.45       63.70      3.91 o 
  -1   9   1     2819.79     2875.05     28.83 o 
   1   9   1        0.68       -0.85      2.84 o 
   3   9   1     1187.89     1244.55     15.36 o 
   5   9   1     1798.48     1786.10     21.75 o 
   7   9   1      681.86      622.05     12.44 o 
   9   9   1     1378.67     1331.89     29.41 o 
  11   9   1       13.85       15.94      7.14 o 
  13   9   1      144.51      129.44     13.29 o 
  15   9   1        0.10        5.72     11.30 o 
 -14  10   1       85.63       79.47     13.23 o 
 -12  10   1       17.30       10.42      7.54 o 
 -10  10   1       10.93        2.12      5.86 o 
  -8  10   1     2203.48     2300.38     30.47 o 
  -6  10   1      321.47      346.12      8.59 o 
  -4  10   1     2381.24     2081.20     24.38 o 
  -2  10   1     1987.05     2103.24     22.74 o 
   0  10   1     1536.14     1490.46     21.32 o 
   2  10   1     1568.22     1522.96     17.81 o 
   4  10   1     1423.84     1456.67     17.73 o 
   6  10   1     2862.02     3030.52     34.06 o 
   8  10   1      408.18      370.42      9.58 o 
  10  10   1      549.35      448.35     11.34 o 
  12  10   1       27.12       27.97      9.07 o 
  14  10   1       32.91       28.54     11.37 o 
 -13  11   1      167.68      185.02     17.08 o 
 -11  11   1       63.59       51.53      8.13 o 
  -9  11   1     1112.91     1030.04     21.46 o 
  -7  11   1       85.87       89.59      5.98 o 
  -5  11   1      339.93      384.61      9.12 o 
  -3  11   1     1542.71     1710.93     19.99 o 
  -1  11   1      586.33      532.86      9.56 o 
   1  11   1      334.42      344.18      8.83 o 
   3  11   1      702.84      811.31     12.24 o 
   5  11   1       92.65       87.04      5.35 o 
   7  11   1      212.85      160.44      7.17 o 
   9  11   1      372.88      370.41     10.91 o 
  11  11   1       11.52       23.11      7.83 o 
  13  11   1      120.60      128.47     13.68 o 
 -14  12   1       75.92       67.94     18.88 o 
 -12  12   1      124.50      109.54     12.49 o 
 -10  12   1      262.40      232.19     11.09 o 
  -8  12   1      831.88      843.42     16.49 o 
  -6  12   1      270.16      276.57      8.63 o 
  -4  12   1        3.61       -3.43      4.91 o 
  -2  12   1      325.01      327.68      8.84 o 
   0  12   1       11.97        5.19      8.68 o 
   2  12   1     3405.45     3295.83     34.16 o 
   4  12   1      922.60      917.08     13.77 o 
   6  12   1      948.21     1079.12     16.87 o 
   8  12   1      350.85      343.14     15.81 o 
  10  12   1       51.55       41.21      7.71 o 
  12  12   1        0.26       -9.69      9.69 o 
  14  12   1       19.93       39.97     13.98 o 
 -13  13   1       13.80        8.19     12.30 o 
 -11  13   1      130.36      126.19     12.88 o 
  -9  13   1       91.20       60.72      8.42 o 
  -7  13   1       81.08       69.24      7.54 o 
  -5  13   1      248.66      243.19     10.96 o 
  -3  13   1     5202.76     5247.58     59.40 o 
  -1  13   1     8159.55     8196.25     87.91 o 
   1  13   1      506.82      499.54     14.58 o 
   3  13   1      247.73      268.13      7.66 o 
   5  13   1        1.03        4.08      4.68 o 
   7  13   1      197.36      189.77      7.56 o 
   9  13   1      249.36      227.93      9.69 o 
  11  13   1        3.22        9.42      8.02 o 
  13  13   1       62.65       76.94     18.32 o 
 -12  14   1      167.97      165.09     16.65 o 
 -10  14   1       78.21      100.97     11.11 o 
  -8  14   1        0.74       -6.60      6.60 o 
  -6  14   1      481.16      464.33     12.54 o 
  -4  14   1      618.68      632.93     14.74 o 
  -2  14   1      275.85      294.35     10.11 o 
   0  14   1      663.68      717.08     15.78 o 
   2  14   1     1179.77     1187.64     20.98 o 
   4  14   1     1288.41     1291.95     22.97 o 
   6  14   1       13.10        9.78      7.07 o 
   8  14   1     1222.10     1093.68     22.12 o 
  10  14   1      130.84      150.92     11.73 o 
  12  14   1        0.54       14.70     19.60 o 
 -11  15   1       79.76       88.94     14.89 o 
  -9  15   1      180.32      170.84     13.68 o 
  -7  15   1      220.56      283.84     11.99 o 
  -5  15   1       58.84       57.51      7.95 o 
  -3  15   1      459.63      443.66     13.73 o 
  -1  15   1      720.09      680.06     17.66 o 
   1  15   1     1532.67     1353.53     43.13 o 
   3  15   1        0.51        4.44      7.92 o 
   5  15   1      317.19      269.98     13.19 o 
   7  15   1      170.69      186.92     12.07 o 
   9  15   1       86.92       67.18      8.99 o 
  11  15   1        5.69       29.23     11.16 o 
 -10  16   1        1.71        3.94      9.25 o 
  -8  16   1       85.92       94.84      9.84 o 
  -6  16   1      596.57      544.93     18.10 o 
  -4  16   1       24.57       13.23      8.69 o 
  -2  16   1        0.29       -8.03      8.03 o 
   0  16   1      136.09      110.01     11.51 o 
   2  16   1      436.72      508.13     18.83 o 
   4  16   1      767.88      725.03     22.74 o 
   6  16   1       85.13      104.68     12.53 o 
   8  16   1      392.60      441.86     16.85 o 
  10  16   1       74.30       61.79     11.97 o 
  -9  17   1       52.52       69.16     13.46 o 
  -7  17   1      626.30      583.62     22.57 o 
  -5  17   1        1.19       -1.35      8.41 o 
  -3  17   1      263.12      231.08     13.34 o 
  -1  17   1      258.28      269.54     15.25 o 
   1  17   1       28.11       24.71     13.29 o 
   3  17   1       68.03       63.53     10.52 o 
   5  17   1      227.86      221.44     15.72 o 
   7  17   1      311.22      344.49     16.04 o 
   9  17   1       31.21       51.45     10.69 o 
  -8  18   1       67.57      110.90     12.64 o 
  -6  18   1      379.53      445.66     18.26 o 
  -4  18   1        0.91       -9.03      9.03 o 
  -2  18   1        7.01        6.79      9.70 o 
   0  18   1       19.78       14.77      9.92 o 
   2  18   1      122.00      181.81     16.35 o 
   4  18   1      198.11      219.76     16.04 o 
   6  18   1       44.02       57.58     12.23 o 
   8  18   1      256.11      254.83     15.43 o 
  -7  19   1      114.55       99.39     14.09 o 
  -5  19   1       50.97       71.33     11.57 o 
  -3  19   1      345.83      346.34     30.51 o 
  -1  19   1       78.47       83.40     16.55 o 
   1  19   1       27.46       33.24     11.39 o 
   3  19   1       88.60       71.75     16.16 o 
   5  19   1      404.57      462.04     23.36 o 
   7  19   1      125.54      139.54     20.20 o 
  -6  20   1      157.46      188.05     30.23 o 
  -4  20   1      116.06      109.61     14.48 o 
  -2  20   1       10.45       15.73     11.35 o 
   0  20   1       44.73       54.68     12.35 o 
   2  20   1      247.15      255.52     17.60 o 
   4  20   1      210.45      240.04     17.56 o 
  -3  21   1       15.49       21.79     12.20 o 
  -1  21   1      127.76      157.41     15.72 o 
   1  21   1        0.67       -5.87     11.57 o 
 -16   0   2       92.36       99.26     20.06 o 
 -14   0   2     2497.23     2611.76     63.69 o 
 -12   0   2       42.19       70.19     10.39 o 
 -10   0   2     4887.74     4767.85     82.59 o 
  -8   0   2     3260.19     3570.40     62.13 o 
  -6   0   2     2997.57     3550.64     59.68 o 
  -4   0   2    49721.80    52361.03    785.43 o 
  -2   0   2     6547.61     7316.68     98.62 o 
   0   0   2    55131.98    49697.89    656.08 o 
   2   0   2     3034.98     3546.81     56.05 o 
   4   0   2    16123.79    17918.36    235.40 o 
   6   0   2      449.27      208.20      7.16 o 
   8   0   2      617.01      620.72     24.78 o 
  10   0   2     1040.05     1053.62     21.88 o 
  12   0   2     6421.69     6499.26    138.65 o 
  14   0   2       18.53        7.68     25.48 o 
  16   0   2       63.83       37.86     17.85 o 
 -17   1   2       37.04       23.27     12.65 o 
 -15   1   2     1432.15     1410.29     35.13 o 
 -13   1   2       48.66       52.51      7.55 o 
 -11   1   2      174.83      150.44      8.36 o 
  -9   1   2     5594.43     5625.68     66.58 o 
  -7   1   2       54.36       79.12      6.14 o 
  -5   1   2    41626.88    42522.80    418.71 o 
  -3   1   2    40552.11    44384.11    408.89 o 
  -1   1   2     1436.76     1723.67     16.96 o 
   1   1   2   188822.03   141916.13   2652.51 o 
   3   1   2     4061.85     4307.60     41.52 o 
   5   1   2      532.16      470.23      7.34 o 
   7   1   2     5176.26     4826.52     48.36 o 
   9   1   2     2272.10     2103.75     24.63 o 
  11   1   2     4047.62     3967.80     50.45 o 
  13   1   2      358.03      342.61     29.38 o 
  15   1   2       15.84       27.79     10.68 o 
  17   1   2      434.39      414.57     25.07 o 
 -16   2   2        9.07       15.95     11.66 o 
 -14   2   2     2377.21     2448.40     37.81 o 
 -12   2   2        1.08        3.95      5.82 o 
 -10   2   2     4446.20     3952.68     90.40 o 
  -8   2   2     6055.98     6138.58     60.60 o 
  -6   2   2      801.46      904.85     12.59 o 
  -4   2   2    51747.58    51014.80    468.78 o 
  -2   2   2    69921.64    70316.98    653.90 o 
   0   2   2       67.79       63.31      2.15 o 
   2   2   2    36816.60    37603.57    369.29 o 
   4   2   2    10027.09    10610.55     99.84 o 
   6   2   2    35275.37    34672.80    320.33 o 
   8   2   2       20.91       26.18      4.86 o 
  10   2   2      503.26      482.94     10.10 o 
  12   2   2     4956.47     5107.47     80.01 o 
  14   2   2      220.17      237.82     18.45 o 
  16   2   2      106.51       97.05     14.03 o 
 -17   3   2        9.33      -11.77     11.77 o 
 -15   3   2     1034.51     1135.40     30.71 o 
 -13   3   2      105.61      103.70      8.85 o 
 -11   3   2      124.97      140.76      8.69 o 
  -9   3   2    15717.75    16016.50    162.61 o 
  -7   3   2      289.30      182.53      5.04 o 
  -5   3   2    46919.11    47235.15    434.49 o 
  -3   3   2    20570.15    21642.09    200.02 o 
  -1   3   2     5438.01     5936.02     60.11 o 
   1   3   2   178743.80   155264.73   2223.73 o 
   3   3   2      142.55      166.28      4.08 o 
   5   3   2     1239.73     1122.91     13.72 o 
   7   3   2    20034.44    20368.88    190.50 o 
   9   3   2      754.75      630.81     13.61 o 
  11   3   2     3749.61     3576.46     46.56 o 
  13   3   2      240.83      210.44     13.87 o 
  15   3   2      224.97      265.14     17.11 o 
 -16   4   2      111.97      126.95     14.82 o 
 -14   4   2     1055.55     1112.94     31.66 o 
 -12   4   2       27.19       18.72      6.43 o 
 -10   4   2     9087.39     8679.43    160.41 o 
  -8   4   2     2213.85     2354.62     26.39 o 
  -6   4   2      302.89      315.16      6.52 o 
  -4   4   2    29163.52    27821.50    257.17 o 
  -2   4   2      142.55      185.75      4.28 o 
   0   4   2     6028.39     6035.88     61.37 o 
   2   4   2    54347.43    52842.44    457.19 o 
   4   4   2    10790.24    11078.67    104.45 o 
   6   4   2    33995.98    34156.61    315.99 o 
   8   4   2     1644.29     1724.17     26.60 o 
  10   4   2     1237.64     1151.97     16.80 o 
  12   4   2     1718.07     1877.75     50.59 o 
  14   4   2       31.83       30.73     10.46 o 
  16   4   2      173.03      167.46     15.60 o 
 -15   5   2      959.28     1034.92     29.41 o 
 -13   5   2        5.22       10.32      6.85 o 
 -11   5   2      473.29      406.85     12.36 o 
  -9   5   2    13206.91    13588.36    165.48 o 
  -7   5   2      484.78      449.28      8.58 o 
  -5   5   2    32160.94    32513.05    300.56 o 
  -3   5   2      612.33      790.68     10.12 o 
  -1   5   2     4407.76     4885.24     47.22 o 
   1   5   2    11353.17    10943.55     96.74 o 
   3   5   2      829.77      927.41     11.70 o 
   5   5   2      220.70      196.23      5.64 o 
   7   5   2    17848.57    17935.46    168.81 o 
   9   5   2     1257.83     1187.27     17.89 o 
  11   5   2      283.62      267.66     10.12 o 
  13   5   2      235.45      250.70     15.11 o 
  15   5   2      224.75      222.67     16.27 o 
 -16   6   2      508.08      470.40     25.27 o 
 -14   6   2      432.84      457.90     15.79 o 
 -12   6   2      541.76      520.78     14.71 o 
 -10   6   2     6984.33     6614.73     87.36 o 
  -8   6   2      861.55      973.65     14.17 o 
  -6   6   2      295.77      302.10      7.79 o 
  -4   6   2    47354.96    46205.12    425.50 o 
  -2   6   2       73.17       54.28      2.89 o 
   0   6   2     7521.68     7124.25     67.96 o 
   2   6   2    83287.60    85529.64    739.48 o 
   4   6   2     7122.50     8588.71     82.38 o 
   6   6   2    20851.29    21880.71    204.56 o 
   8   6   2     2264.43     2092.43     24.97 o 
  10   6   2     1243.17     1186.88     17.72 o 
  12   6   2     2286.50     2333.52     44.24 o 
  14   6   2      173.28      186.81     14.76 o 
  16   6   2      165.22      214.63     20.22 o 
 -15   7   2     1202.29     1247.39     32.93 o 
 -13   7   2        2.72        0.84      7.13 o 
 -11   7   2      523.18      472.89     17.40 o 
  -9   7   2     8158.40     8073.10    125.78 o 
  -7   7   2        0.62        6.70      3.66 o 
  -5   7   2    11816.56    11932.90    121.49 o 
  -3   7   2      366.85      243.32      6.81 o 
  -1   7   2     3697.95     4411.45     43.53 o 
   1   7   2    23909.80    24484.17    214.01 o 
   3   7   2      395.16      494.43      8.79 o 
   5   7   2     2747.39     2780.57     30.08 o 
   7   7   2    14420.11    14529.30    138.38 o 
   9   7   2      666.40      677.49     12.63 o 
  11   7   2     1064.37     1028.11     22.06 o 
  13   7   2      220.85      196.07     20.19 o 
  15   7   2      180.04      167.11     15.24 o 
 -16   8   2       10.42       13.04     12.04 o 
 -14   8   2      570.90      569.60     17.11 o 
 -12   8   2      130.91      126.88      9.60 o 
 -10   8   2     2941.10     3022.58     63.12 o 
  -8   8   2      384.91      367.55     14.86 o 
  -6   8   2      304.28      373.51      9.98 o 
  -4   8   2    19274.13    19257.44    180.31 o 
  -2   8   2      174.19      155.88      4.52 o 
   0   8   2     6483.88     6270.63     57.62 o 
   2   8   2    11525.29    11655.51    104.25 o 
   4   8   2      301.91      212.88      5.57 o 
   6   8   2    18877.47    19854.77    186.85 o 
   8   8   2     1034.48     1016.39     21.31 o 
  10   8   2     3300.49     3303.35     40.47 o 
  12   8   2     1802.33     1919.53     43.72 o 
  14   8   2      147.88      186.10     15.07 o 
 -15   9   2      586.77      609.15     40.95 o 
 -13   9   2      270.68      287.43     18.02 o 
 -11   9   2      572.38      595.27     15.83 o 
  -9   9   2     3879.21     3893.40     45.56 o 
  -7   9   2      784.99      811.56     22.42 o 
  -5   9   2     3719.95     3504.92     37.26 o 
  -3   9   2    10522.72    10031.12     96.18 o 
  -1   9   2      513.00      439.04     10.89 o 
   1   9   2    30325.59    29986.26    262.20 o 
   3   9   2      187.35      146.45      4.87 o 
   5   9   2     7381.75     7511.51     79.21 o 
   7   9   2     7298.41     7104.57     71.43 o 
   9   9   2      806.50      772.60     15.20 o 
  11   9   2     3940.47     3832.85     51.07 o 
  13   9   2      269.84      315.17     16.84 o 
  15   9   2      100.80      129.03     14.70 o 
 -14  10   2      718.76      645.05     22.08 o 
 -12  10   2        1.24        2.61      8.15 o 
 -10  10   2     1508.86     1439.46     22.70 o 
  -8  10   2      480.60      505.91     11.25 o 
  -6  10   2      419.24      408.51      9.18 o 
  -4  10   2    16507.22    16115.53    152.47 o 
  -2  10   2      864.60      761.77     13.13 o 
   0  10   2     8145.69     8571.15     78.39 o 
   2  10   2     8404.87     8186.86     75.31 o 
   4  10   2      694.39      734.13     11.48 o 
   6  10   2     7979.21     7905.73    117.65 o 
   8  10   2       58.63       47.93      5.54 o 
  10  10   2      745.50      870.59     16.00 o 
  12  10   2     1870.69     2003.43     45.43 o 
  14  10   2       98.85      118.16     18.77 o 
 -13  11   2       29.52       40.58     10.56 o 
 -11  11   2      230.38      228.36     12.51 o 
  -9  11   2     1967.36     1969.66     28.76 o 
  -7  11   2      456.32      453.53     10.54 o 
  -5  11   2     5731.96     5673.81     57.97 o 
  -3  11   2     6891.98     6548.08    133.44 o 
  -1  11   2     6156.44     5924.97     56.11 o 
   1  11   2    10151.85    10376.77    100.10 o 
   3  11   2        9.70       24.21      4.44 o 
   5  11   2     1056.35      993.87     26.56 o 
   7  11   2     1456.19     1297.05     34.45 o 
   9  11   2      114.81       98.36      6.89 o 
  11  11   2     1412.04     1446.06     29.55 o 
  13  11   2       80.54       90.34     12.64 o 
 -14  12   2      450.09      420.67     23.47 o 
 -12  12   2        0.31        7.44     12.44 o 
 -10  12   2     2060.24     2144.01     37.03 o 
  -8  12   2      500.64      527.60     14.24 o 
  -6  12   2      710.05      708.71     15.65 o 
  -4  12   2    11371.96    11580.37    130.56 o 
  -2  12   2     1719.96     1842.87     25.55 o 
   0  12   2    10353.43    11012.44    106.90 o 
   2  12   2     4770.23     4816.75     50.02 o 
   4  12   2      337.44      341.54      8.29 o 
   6  12   2     1537.14     1661.38     21.10 o 
   8  12   2       83.24       71.11      6.01 o 
  10  12   2      341.73      360.01     11.05 o 
  12  12   2      922.88      967.68     38.01 o 
  14  12   2        6.52      -11.65     16.19 o 
 -13  13   2      151.31      163.68     20.88 o 
 -11  13   2      304.65      288.00     30.23 o 
  -9  13   2     2054.24     2130.05     51.70 o 
  -7  13   2       47.66       50.00      7.19 o 
  -5  13   2     3957.60     3878.06     50.23 o 
  -3  13   2     8350.21     8605.91     92.47 o 
  -1  13   2     3835.07     3670.52     43.85 o 
   1  13   2     6566.84     6404.40     76.04 o 
   3  13   2      243.13      304.69      9.37 o 
   5  13   2     1006.53     1065.50     16.99 o 
   7  13   2     1053.34      979.71     20.03 o 
   9  13   2        4.81       10.23      5.53 o 
  11  13   2      597.31      680.04     22.23 o 
  13  13   2      170.82      178.78     21.73 o 
 -12  14   2      154.74      142.11     14.53 o 
 -10  14   2     1525.77     1499.02     33.03 o 
  -8  14   2     1582.79     1517.62     26.82 o 
  -6  14   2      325.50      352.75     12.19 o 
  -4  14   2     3961.76     3924.34     47.46 o 
  -2  14   2       69.76       69.11      7.19 o 
   0  14   2     1109.36     1237.46     21.84 o 
   2  14   2     3682.63     3553.93     46.71 o 
   4  14   2      105.89      111.94      7.52 o 
   6  14   2     4151.93     3914.34     47.72 o 
   8  14   2       74.04       78.37      7.89 o 
  10  14   2      346.37      336.92     13.21 o 
  12  14   2      349.04      349.31     35.76 o 
 -11  15   2       72.21       66.35     18.36 o 
  -9  15   2     2048.73     2015.52     36.93 o 
  -7  15   2       54.55       83.63      9.48 o 
  -5  15   2     2227.81     2149.40     30.86 o 
  -3  15   2     1601.54     1596.46     24.70 o 
  -1  15   2      378.83      341.03     11.02 o 
   1  15   2     5209.91     4907.98     68.20 o 
   3  15   2      595.30      604.32     19.74 o 
   5  15   2     2380.93     2401.38     40.29 o 
   7  15   2     1160.84     1066.20     24.71 o 
   9  15   2       12.14        2.73      8.44 o 
  11  15   2      202.79      249.73     20.41 o 
 -10  16   2     1029.30     1093.16     30.35 o 
  -8  16   2      510.16      540.19     16.63 o 
  -6  16   2      406.92      418.52     14.40 o 
  -4  16   2     3308.58     3034.06     43.74 o 
  -2  16   2       57.79       78.77      9.47 o 
   0  16   2     2392.97     2499.66     51.27 o 
   2  16   2     1145.52     1155.25     35.76 o 
   4  16   2       76.31      120.95     12.31 o 
   6  16   2     1289.32     1252.88     27.56 o 
   8  16   2      348.91      361.28     15.71 o 
  10  16   2      129.09      154.25     18.00 o 
  -9  17   2      588.79      592.63     23.18 o 
  -7  17   2       18.22       13.51      9.11 o 
  -5  17   2      818.43      817.86     22.36 o 
  -3  17   2      553.00      573.54     18.44 o 
  -1  17   2      401.33      417.21     22.18 o 
   1  17   2      730.81      718.32     23.18 o 
   3  17   2      382.13      439.57     18.82 o 
   5  17   2     1524.28     1518.30     35.17 o 
   7  17   2      641.40      640.16     20.45 o 
   9  17   2       38.98       32.66     10.06 o 
  -8  18   2      281.48      311.13     17.03 o 
  -6  18   2      235.82      213.15     14.14 o 
  -4  18   2      908.37      889.87     23.77 o 
  -2  18   2       56.29       69.89     11.38 o 
   0  18   2     1398.57     1449.80     34.06 o 
   2  18   2      911.05      969.62     27.58 o 
   4  18   2      387.08      414.04     25.67 o 
   6  18   2      667.82      667.47     24.01 o 
   8  18   2      242.41      224.93     19.99 o 
  -7  19   2       45.25       41.76     11.36 o 
  -5  19   2      569.00      563.59     20.33 o 
  -3  19   2      705.18      711.57     24.53 o 
  -1  19   2      316.03      337.07     21.89 o 
   1  19   2      858.35      863.48     37.34 o 
   3  19   2      255.22      253.11     21.09 o 
   5  19   2      777.07      812.36     35.06 o 
   7  19   2      540.25      540.57     22.92 o 
  -4  20   2      148.38      103.28     14.14 o 
  -2  20   2      115.75      128.75     18.28 o 
   0  20   2      468.26      521.40     22.39 o 
   2  20   2      246.56      202.69     16.37 o 
   4  20   2       61.23       63.92     12.92 o 
  -1  21   2      165.05      159.71     16.08 o 
   1  21   2      223.00      239.57     17.77 o 
 -17   1   3        1.25       -6.97     10.76 o 
 -15   1   3        0.10       -4.52      7.66 o 
 -13   1   3       70.47       81.10      8.28 o 
 -11   1   3     1962.23     1966.03     30.85 o 
  -9   1   3        9.20       12.59      5.05 o 
  -7   1   3      114.11      139.29      5.93 o 
  -5   1   3      249.92      364.48     11.78 o 
  -3   1   3   164683.38   155038.23   1443.23 o 
  -1   1   3      602.36      594.55      7.28 o 
   1   1   3     1994.29     1937.09     19.43 o 
   3   1   3     2265.81     2630.83     26.38 o 
   5   1   3      619.28      657.79      9.65 o 
   7   1   3     1397.61     1492.93     19.02 o 
   9   1   3       17.19       13.84      3.77 o 
  11   1   3       13.71       19.50      6.35 o 
  13   1   3        2.55        3.24      8.97 o 
  15   1   3      119.51      100.23     13.12 o 
 -16   2   3       16.81        2.27     10.69 o 
 -14   2   3       68.26       61.84      9.25 o 
 -12   2   3      469.48      449.09     13.27 o 
 -10   2   3      710.29      701.54     23.97 o 
  -8   2   3      789.80      751.54     12.47 o 
  -6   2   3      167.04      176.47      5.61 o 
  -4   2   3     4886.93     5343.09     51.52 o 
  -2   2   3    24642.95    26887.59    247.68 o 
   0   2   3     2210.23     2095.56     22.22 o 
   2   2   3     1541.37     1365.60     13.89 o 
   4   2   3    10747.59    11254.00    105.77 o 
   6   2   3      401.00      515.43      9.95 o 
   8   2   3       51.56       64.33      4.51 o 
  10   2   3       56.25       62.05      5.04 o 
  12   2   3       75.30       71.36     10.65 o 
  14   2   3        0.13       -9.26      9.26 o 
  16   2   3       10.24       15.44     11.86 o 
 -17   3   3       62.47       55.12     13.43 o 
 -15   3   3       89.69       78.72      9.87 o 
 -13   3   3      288.31      286.94     12.10 o 
 -11   3   3       97.97       85.90      7.45 o 
  -9   3   3       47.95       55.49      6.29 o 
  -7   3   3      201.49      153.77      4.51 o 
  -5   3   3     3175.85     3435.92     34.69 o 
  -3   3   3       92.12       81.72      2.89 o 
  -1   3   3      184.81      268.46      5.71 o 
   1   3   3     6704.00     6298.81     64.17 o 
   3   3   3     9618.63    10802.51     95.49 o 
   5   3   3     6248.86     6537.54     63.37 o 
   7   3   3       66.41       92.53      4.49 o 
   9   3   3      550.93      571.01     13.37 o 
  11   3   3      380.13      376.40     13.20 o 
  13   3   3      139.25      129.03     12.63 o 
  15   3   3        9.24       27.68     10.92 o 
 -16   4   3        0.34      -10.34     10.34 o 
 -14   4   3        7.11       12.19      7.95 o 
 -12   4   3      605.81      573.11     15.20 o 
 -10   4   3      636.15      565.48     14.10 o 
  -8   4   3     1122.90     1186.45     15.60 o 
  -6   4   3     2388.13     2668.44     28.36 o 
  -4   4   3       24.28       30.99      3.47 o 
  -2   4   3     4015.47     4523.85     43.79 o 
   0   4   3        2.57        8.06      2.39 o 
   2   4   3    15271.63    16273.51    142.71 o 
   4   4   3    13821.38    14245.23    142.71 o 
   6   4   3     1479.89     1449.78     17.68 o 
   8   4   3      130.22      124.13      5.52 o 
  10   4   3      360.05      356.21      9.21 o 
  12   4   3      365.01      335.94     15.56 o 
  14   4   3       11.28       14.09     10.02 o 
  16   4   3        9.90        8.79     11.59 o 
 -15   5   3      239.22      240.51     13.00 o 
 -13   5   3       11.73        6.13      7.01 o 
 -11   5   3      113.43      123.13      8.34 o 
  -9   5   3        4.85       17.47      4.97 o 
  -7   5   3     2369.63     2808.04     30.44 o 
  -5   5   3      136.36      177.60      9.89 o 
  -3   5   3      580.34      708.71     11.56 o 
  -1   5   3      672.82      627.67     10.41 o 
   1   5   3    13107.71    14633.44    145.84 o 
   3   5   3    10970.89    11114.33     98.79 o 
   5   5   3     4557.03     4421.03     44.56 o 
   7   5   3       56.09      102.86      5.25 o 
   9   5   3      136.63      125.18      6.04 o 
  11   5   3     1717.93     1705.67     30.32 o 
  13   5   3       17.57        8.65      9.56 o 
  15   5   3        7.93       14.38     10.90 o 
 -16   6   3      119.48      118.87     15.36 o 
 -14   6   3      142.66      133.62     10.84 o 
 -12   6   3      114.08      105.26      8.72 o 
 -10   6   3      387.92      291.46     10.76 o 
  -8   6   3      185.36      189.51      6.49 o 
  -6   6   3      252.99      316.52     11.29 o 
  -4   6   3     2028.83     2084.48     22.86 o 
  -2   6   3     1290.01     1382.79     15.54 o 
   0   6   3     5257.92     5655.25     58.74 o 
   2   6   3     3271.58     2944.05     28.62 o 
   4   6   3      621.00      609.12      9.75 o 
   6   6   3     3905.02     4047.01     41.99 o 
   8   6   3      456.48      473.50     14.63 o 
  10   6   3       21.42       19.98      5.31 o 
  12   6   3        2.91       -7.96      8.46 o 
  14   6   3       15.26       19.44     10.69 o 
  16   6   3       24.13       11.99     11.99 o 
 -15   7   3      540.85      530.07     17.31 o 
 -13   7   3       94.44       79.75      8.97 o 
 -11   7   3       35.93       26.76      6.65 o 
  -9   7   3       53.76       54.13      6.05 o 
  -7   7   3     6859.24     7209.47     71.32 o 
  -5   7   3     1458.70     1396.49     17.20 o 
  -3   7   3      139.29      131.19      4.17 o 
  -1   7   3     3470.53     4068.83     47.78 o 
   1   7   3     5462.81     6780.08     61.80 o 
   3   7   3     6134.50     6908.66     63.38 o 
   5   7   3      841.13      795.75     12.96 o 
   7   7   3      181.31      194.34      6.95 o 
   9   7   3     1890.70     1749.16     22.83 o 
  11   7   3      730.87      750.22     19.66 o 
  13   7   3       57.73       69.37     11.63 o 
  15   7   3        3.25        2.79     10.50 o 
 -16   8   3      267.38      248.83     20.91 o 
 -14   8   3       74.12       69.44      9.57 o 
 -12   8   3     1037.60      979.55     20.84 o 
 -10   8   3      227.45      243.88     10.32 o 
  -8   8   3        0.76       -1.71      4.91 o 
  -6   8   3       33.08       18.93      3.79 o 
  -4   8   3      807.20      712.04     10.88 o 
  -2   8   3      234.27      225.77      5.15 o 
   0   8   3     2389.05     2328.61     26.54 o 
   2   8   3       34.41       10.35      2.84 o 
   4   8   3        4.37       13.94      3.11 o 
   6   8   3     4569.18     4556.79     50.80 o 
   8   8   3     1188.92     1073.43     27.42 o 
  10   8   3     1114.83     1103.53     20.47 o 
  12   8   3        5.59        7.56      9.72 o 
  14   8   3       35.43       44.24     11.50 o 
 -15   9   3        0.84       -5.85     11.11 o 
 -13   9   3      190.09      162.84     10.95 o 
 -11   9   3       48.88       23.53      7.77 o 
  -9   9   3       71.57       73.99      6.52 o 
  -7   9   3       32.94       40.86      4.76 o 
  -5   9   3     3033.22     3259.23     35.07 o 
  -3   9   3      649.81      658.89     10.29 o 
  -1   9   3      935.64      958.85     12.59 o 
   1   9   3     1397.36     1475.95     16.82 o 
   3   9   3      142.36       97.96     10.57 o 
   5   9   3       71.98       49.51      4.42 o 
   7   9   3      618.53      655.91     16.11 o 
   9   9   3       35.11       22.52      5.41 o 
  11   9   3      157.31      144.27     12.19 o 
  13   9   3        0.14       11.65     10.13 o 
  15   9   3        3.70       -7.45     11.06 o 
 -14  10   3       17.32       40.39     10.46 o 
 -12  10   3      567.65      559.75     17.96 o 
 -10  10   3      451.62      431.60     14.83 o 
  -8  10   3       89.19      119.15      6.51 o 
  -6  10   3     1136.15     1049.91     15.47 o 
  -4  10   3        0.82       -1.82      3.38 o 
  -2  10   3        5.69       10.36      2.92 o 
   0  10   3     1778.09     1623.18     18.42 o 
   2  10   3     3228.37     3445.36     36.54 o 
   4  10   3     1260.44     1312.74     16.61 o 
   6  10   3     2382.78     2316.42     26.15 o 
   8  10   3       10.38       -4.18      5.05 o 
  10  10   3        3.33       -5.38      5.38 o 
  12  10   3       37.44       22.00     10.57 o 
  14  10   3      182.69      164.45     15.03 o 
 -13  11   3       35.97        1.89     10.13 o 
 -11  11   3       48.28       20.06      9.41 o 
  -9  11   3       10.68       13.76      7.20 o 
  -7  11   3       66.50       68.88      7.02 o 
  -5  11   3     3228.76     3389.58     44.02 o 
  -3  11   3      403.21      430.01     11.74 o 
  -1  11   3       65.50       90.40      8.56 o 
   1  11   3       89.58      109.36      5.25 o 
   3  11   3      664.41      578.66     15.60 o 
   5  11   3      930.17      881.59     14.36 o 
   7  11   3      203.55      235.76      7.75 o 
   9  11   3      719.78      625.62     16.38 o 
  11  11   3      310.17      309.11     14.03 o 
  13  11   3        0.38        7.62     10.27 o 
 -14  12   3        3.92       -4.36     11.16 o 
 -12  12   3       86.02       95.20     12.55 o 
 -10  12   3      549.30      552.29     19.86 o 
  -8  12   3       10.31        0.03      5.92 o 
  -6  12   3      135.94      130.42      8.08 o 
  -4  12   3     1396.52     1453.78     30.40 o 
  -2  12   3     1440.89     1508.14     24.16 o 
   0  12   3     3361.25     3126.95     38.73 o 
   2  12   3     1721.89     1717.07     23.66 o 
   4  12   3     1076.65     1175.48     17.54 o 
   6  12   3      914.93      895.55     14.44 o 
   8  12   3        4.99       -4.98      4.98 o 
  10  12   3        0.39       -5.96      5.96 o 
  12  12   3       17.29       28.16     10.66 o 
 -13  13   3       12.88       13.77     11.62 o 
 -11  13   3      789.41      805.63     25.31 o 
  -9  13   3        0.46       -7.47      7.47 o 
  -7  13   3      286.52      296.27     11.44 o 
  -5  13   3     2627.41     2705.29     38.06 o 
  -3  13   3     5573.02     5482.10     62.28 o 
  -1  13   3      334.97      305.74      9.82 o 
   1  13   3      106.53       88.31      7.53 o 
   3  13   3     1006.58      955.31     18.69 o 
   5  13   3       59.75       82.71      6.97 o 
   7  13   3      564.19      494.15     12.25 o 
   9  13   3      480.46      485.26     12.46 o 
  11  13   3      339.35      341.68     16.95 o 
  13  13   3        2.60       -2.56     32.58 o 
 -12  14   3        9.73        2.06     10.84 o 
 -10  14   3      476.78      456.38     19.62 o 
  -8  14   3       18.48       18.44      7.49 o 
  -6  14   3       21.55       12.64      6.52 o 
  -4  14   3      361.68      376.29     11.53 o 
  -2  14   3     4297.71     4324.08     51.18 o 
   0  14   3     2947.13     3014.58     38.18 o 
   2  14   3      540.59      484.72     13.55 o 
   4  14   3      302.99      309.65     12.29 o 
   6  14   3       41.18       56.45      8.99 o 
   8  14   3       13.49       11.95      6.52 o 
  10  14   3        8.34        7.53      7.46 o 
 -11  15   3       70.50       80.74     12.92 o 
  -9  15   3       41.14       54.24     11.09 o 
  -7  15   3      112.10      128.28      9.85 o 
  -5  15   3      149.64      128.22      8.89 o 
  -3  15   3     2189.76     2077.04     29.73 o 
  -1  15   3       14.93        9.58      6.00 o 
   1  15   3        6.35        6.65      6.81 o 
   3  15   3      443.30      434.30     13.21 o 
   5  15   3      442.88      371.84     17.47 o 
   7  15   3       41.87       23.29      9.16 o 
   9  15   3      248.91      252.41     13.68 o 
 -10  16   3      113.70      133.37     17.05 o 
  -8  16   3        0.24       -7.49      7.49 o 
  -6  16   3       32.64       17.56      6.76 o 
  -4  16   3      173.47      146.38     10.23 o 
  -2  16   3        0.36        4.92      6.79 o 
   0  16   3      693.28      763.35     19.83 o 
   2  16   3       19.37        2.01     10.55 o 
   4  16   3      241.04      200.88     13.83 o 
   6  16   3     1212.85     1092.53     28.90 o 
   8  16   3       17.66        6.83      8.97 o 
  10  16   3       10.53        1.95     12.22 o 
  -9  17   3       20.69       33.45     13.14 o 
  -7  17   3       28.87       39.20      8.78 o 
  -5  17   3       74.01       98.73      9.75 o 
  -3  17   3      236.88      217.85     13.19 o 
  -1  17   3       69.43       93.90     11.75 o 
   1  17   3      285.69      250.13     24.68 o 
   3  17   3       51.85       64.42     10.95 o 
   5  17   3      246.65      247.45     15.94 o 
   7  17   3        0.47      -10.57     10.57 o 
   9  17   3       50.05       29.51     11.22 o 
  -8  18   3       51.32       24.65     13.87 o 
  -6  18   3       83.11       83.71     11.19 o 
  -4  18   3       35.58       28.18      9.37 o 
  -2  18   3        9.51       10.65      9.85 o 
   0  18   3      294.70      339.26     17.66 o 
   2  18   3        0.70        1.41      9.91 o 
   4  18   3      190.91      156.65     14.47 o 
   6  18   3      501.78      525.46     21.89 o 
   8  18   3        0.58      -10.57     10.57 o 
  -7  19   3      496.73      599.96     21.28 o 
  -5  19   3      309.14      358.01     17.26 o 
  -3  19   3        2.67       -8.44      8.44 o 
  -1  19   3       10.78        4.77      9.69 o 
   1  19   3     1023.03     1105.91     31.13 o 
   3  19   3      198.23      216.54     23.55 o 
   5  19   3      174.05      204.99     16.51 o 
   7  19   3        4.52        1.72     11.86 o 
  -4  20   3       42.37       31.92     11.93 o 
  -2  20   3      118.37      109.50     13.99 o 
   0  20   3      250.90      267.32     23.46 o 
   2  20   3       51.44       75.36     13.83 o 
   4  20   3       53.89       80.03     13.92 o 
  -1  21   3       23.93        7.57     11.76 o 
   1  21   3        5.98        8.37     11.71 o 
 -16   0   4        1.73       -2.39     11.69 o 
 -14   0   4     2019.52     2015.51     47.58 o 
 -12   0   4      262.27      246.93     15.00 o 
 -10   0   4      850.67      891.73     35.27 o 
  -8   0   4    11722.26    10922.05    172.58 o 
  -6   0   4     7773.14     9234.66    145.15 o 
  -4   0   4    82186.09    86114.52   1118.66 o 
  -2   0   4   290600.25   235614.84   3097.05 o 
   0   0   4     6927.56     8217.95    109.10 o 
   2   0   4    44794.10    41744.37    627.17 o 
   4   0   4     2762.78     2460.39     42.99 o 
   6   0   4     5515.72     7009.09     96.19 o 
   8   0   4    17646.29    17170.09    241.93 o 
  10   0   4     3323.06     3329.96     62.18 o 
  12   0   4     1410.87     1306.32     42.52 o 
  14   0   4     1257.86     1318.33     46.85 o 
  16   0   4      123.72      164.00     22.52 o 
 -17   1   4       19.21       17.87     16.12 o 
 -15   1   4       88.31       70.52      9.57 o 
 -13   1   4     4084.83     4112.83     57.00 o 
 -11   1   4      160.67      176.23      9.03 o 
  -9   1   4     4629.38     4296.80     52.98 o 
  -7   1   4     2012.17     2057.86     29.94 o 
  -5   1   4    11980.29    13376.86    134.42 o 
  -3   1   4   169919.11   157949.06   1469.94 o 
  -1   1   4    20593.10    22436.02    207.13 o 
   1   1   4     1301.99     1622.60     17.07 o 
   3   1   4    10873.00    10583.04    115.37 o 
   5   1   4      183.94      213.55      4.95 o 
   7   1   4     7572.61     6994.69     68.49 o 
   9   1   4      668.76      714.64     13.98 o 
  11   1   4      753.44      714.07     20.95 o 
  13   1   4     1463.87     1460.24     39.40 o 
  15   1   4       23.62       25.74     10.77 o 
 -16   2   4        4.60       11.81      8.91 o 
 -14   2   4     2259.22     2273.38     36.32 o 
 -12   2   4      532.50      504.26     14.10 o 
 -10   2   4      225.84      214.42      9.08 o 
  -8   2   4    12459.84    12273.15    136.35 o 
  -6   2   4     1827.71     1712.84     20.98 o 
  -4   2   4    12698.62    13676.41    127.83 o 
  -2   2   4     3206.93     2780.84     27.71 o 
   0   2   4     3657.76     3343.56     35.04 o 
   2   2   4    11930.65    11846.78    110.85 o 
   4   2   4     4339.91     4593.02     42.36 o 
   6   2   4     4133.35     4407.24     44.41 o 
   8   2   4    14514.55    14114.56    134.25 o 
  10   2   4     3052.85     3131.31     41.93 o 
  12   2   4     1112.37     1089.68     27.35 o 
  14   2   4      284.23      321.42     17.15 o 
  16   2   4      124.43      153.68     15.94 o 
 -17   3   4        7.61        4.08     11.90 o 
 -15   3   4       59.76       60.46      9.53 o 
 -13   3   4     4393.85     4479.95     59.06 o 
 -11   3   4       94.99      114.45      8.13 o 
  -9   3   4     9667.38     9045.32    130.97 o 
  -7   3   4     1924.35     2075.97     25.27 o 
  -5   3   4     6243.85     6846.49     66.09 o 
  -3   3   4    19847.03    17981.76    167.07 o 
  -1   3   4     4163.56     4361.37     42.37 o 
   1   3   4    14832.55    15486.19    143.92 o 
   3   3   4    32324.37    33478.55    330.05 o 
   5   3   4     5314.55     6115.38     59.71 o 
   7   3   4     9725.85     9800.71     94.38 o 
   9   3   4      773.12      830.83     14.69 o 
  11   3   4      252.55      238.78     10.24 o 
  13   3   4     1392.82     1368.72     34.22 o 
  15   3   4      199.03      172.06     15.61 o 
 -16   4   4       13.42        8.70     10.08 o 
 -14   4   4     1031.31     1059.08     22.96 o 
 -12   4   4       67.33       79.56      8.18 o 
 -10   4   4      525.38      598.01     14.38 o 
  -8   4   4    17471.04    17232.58    162.48 o 
  -6   4   4      361.15      355.38      7.00 o 
  -4   4   4     6464.93     7409.68     71.06 o 
  -2   4   4    11054.50    10983.86    103.10 o 
   0   4   4    10221.52     9957.71    100.05 o 
   2   4   4    23971.18    24212.41    211.19 o 
   4   4   4       99.74       77.83     11.43 o 
   6   4   4     2313.20     2414.68     26.62 o 
   8   4   4    13781.11    13511.62    129.10 o 
  10   4   4     3369.75     3581.68     51.15 o 
  12   4   4      453.49      479.06     18.24 o 
  14   4   4      413.85      369.96     18.43 o 
  16   4   4       90.67       99.69     14.19 o 
 -15   5   4       76.03       86.21     10.34 o 
 -13   5   4     1761.90     1750.52     32.10 o 
 -11   5   4     1465.21     1476.05     24.96 o 
  -9   5   4     7257.73     6923.87    221.51 o 
  -7   5   4     3373.27     3569.47     37.49 o 
  -5   5   4      151.74      155.65      4.63 o 
  -3   5   4    19095.52    17541.17    163.51 o 
  -1   5   4      720.17      616.01     12.10 o 
   1   5   4    51519.35    53125.03    488.00 o 
   3   5   4    73783.61    78178.36    717.02 o 
   5   5   4     1995.50     1739.99     18.92 o 
   7   5   4    19067.20    19413.50    182.64 o 
   9   5   4      699.55      769.64     13.42 o 
  11   5   4       16.66       15.62      6.55 o 
  13   5   4     1214.98     1243.50     34.05 o 
  15   5   4      148.83      166.37     15.33 o 
 -16   6   4      780.08      751.09     23.14 o 
 -14   6   4     1280.88     1370.70     26.67 o 
 -12   6   4       36.90       36.25      7.34 o 
 -10   6   4      492.77      486.51     16.62 o 
  -8   6   4    30313.21    31063.07    347.20 o 
  -6   6   4     2433.38     2705.00     29.44 o 
  -4   6   4      731.16      610.31     14.40 o 
  -2   6   4     6185.42     5988.71     67.93 o 
   0   6   4     5475.87     5648.68     64.23 o 
   2   6   4    89069.33    95325.38    824.12 o 
   4   6   4      615.08      601.14      9.54 o 
   6   6   4     8164.08     7976.55     83.69 o 
   8   6   4     8005.88     7724.28     81.92 o 
  10   6   4      355.04      346.94     14.82 o 
  12   6   4      635.50      575.06     22.78 o 
  14   6   4      282.49      302.54     17.13 o 
 -15   7   4      251.87      237.78     13.34 o 
 -13   7   4      820.08      800.53     19.61 o 
 -11   7   4      784.74      752.76     17.23 o 
  -9   7   4     2834.69     2495.47     33.98 o 
  -7   7   4     4916.81     5656.96     57.26 o 
  -5   7   4      125.68      159.08      5.15 o 
  -3   7   4    28065.11    27129.29    251.66 o 
  -1   7   4      395.12      344.57      8.70 o 
   1   7   4    40841.19    44410.12    385.92 o 
   3   7   4    26970.81    28601.35    265.39 o 
   5   7   4     1283.46     1211.64     18.66 o 
   7   7   4     8675.65     8867.23     93.29 o 
   9   7   4      482.22      489.31     12.13 o 
  11   7   4      352.81      375.57     13.81 o 
  13   7   4      781.28      824.09     25.50 o 
  15   7   4       94.13      125.64     14.75 o 
 -14   8   4      601.56      672.56     18.67 o 
 -12   8   4      185.30      178.01     13.54 o 
 -10   8   4      984.17      934.80     18.90 o 
  -8   8   4     9534.81     9370.15     98.16 o 
  -6   8   4     2230.66     2477.72     28.02 o 
  -4   8   4     2361.29     2271.16     25.26 o 
  -2   8   4     5189.43     4537.65     53.73 o 
   0   8   4      498.64      387.45      9.40 o 
   2   8   4     9412.58     8229.55     75.03 o 
   4   8   4       48.57       31.74      3.82 o 
   6   8   4     3575.00     3672.29     37.12 o 
   8   8   4     3601.46     3249.06     66.29 o 
  10   8   4     4511.77     4372.87     59.03 o 
  12   8   4      667.32      694.53     22.74 o 
  14   8   4      164.14      137.49     14.25 o 
 -15   9   4        4.14        7.60      9.78 o 
 -13   9   4      919.73      966.93     24.45 o 
 -11   9   4        3.43       -5.03      7.19 o 
  -9   9   4     1834.49     1693.44     24.41 o 
  -7   9   4     1034.94     1101.69     20.89 o 
  -5   9   4      115.79       96.04      4.84 o 
  -3   9   4    25303.80    25945.31    241.62 o 
  -1   9   4       19.01       29.08      4.66 o 
   1   9   4     2431.39     1988.02     21.30 o 
   3   9   4     7286.54     7529.65     79.33 o 
   5   9   4     1198.17     1170.47     15.46 o 
   7   9   4     2007.92     2018.08     31.50 o 
   9   9   4       42.20       35.07      5.43 o 
  11   9   4      944.49     1031.58     21.58 o 
  13   9   4      724.84      778.85     25.24 o 
  15   9   4       77.55       81.50     20.57 o 
 -14  10   4     1043.42     1069.40     41.83 o 
 -12  10   4      136.49      142.07     13.29 o 
 -10  10   4      351.17      347.90     13.70 o 
  -8  10   4     4280.99     4282.04     49.78 o 
  -6  10   4       38.42       40.52      5.33 o 
  -4  10   4     6224.72     6196.68    156.38 o 
  -2  10   4     9976.95     9327.32    105.47 o 
   0  10   4     2404.59     2214.33     25.51 o 
   2  10   4     5091.11     5017.70     48.23 o 
   4  10   4       17.25       11.28      4.74 o 
   6  10   4     1252.87     1345.95     31.35 o 
   8  10   4     2744.14     2438.89     28.17 o 
  10  10   4      451.93      438.74     13.67 o 
  12  10   4      762.84      768.48     28.07 o 
  14  10   4       77.30       50.60     12.28 o 
 -13  11   4      347.49      360.57     18.43 o 
 -11  11   4       74.81       95.16     11.57 o 
  -9  11   4     1939.61     1918.29     43.14 o 
  -7  11   4      575.63      653.70     15.38 o 
  -5  11   4     2479.28     2410.98     37.46 o 
  -3  11   4    14286.60    14945.23    181.23 o 
  -1  11   4      427.39      503.17     13.87 o 
   1  11   4      417.04      400.62     10.32 o 
   3  11   4     5492.29     5225.04     57.90 o 
   5  11   4      656.00      533.42     14.30 o 
   7  11   4     2074.04     2280.20     36.05 o 
   9  11   4      202.63      194.20      7.99 o 
  11  11   4     1011.39     1074.51     24.89 o 
  13  11   4      426.13      490.60     27.40 o 
 -14  12   4      552.51      598.17     23.69 o 
 -12  12   4        8.85       10.74     15.06 o 
 -10  12   4      456.70      450.40     18.66 o 
  -8  12   4     2128.12     2124.14     32.40 o 
  -6  12   4      156.57      180.52      9.04 o 
  -4  12   4    13460.99    13647.19    152.83 o 
  -2  12   4    21501.54    21371.58    256.03 o 
   0  12   4     2948.32     2844.94     35.52 o 
   2  12   4     4611.00     4497.23     55.89 o 
   4  12   4       19.28       10.52      5.82 o 
   6  12   4      183.98      274.52      8.92 o 
   8  12   4     1846.83     1699.79     24.01 o 
  10  12   4       45.91       52.30      9.05 o 
  12  12   4      424.93      484.23     28.40 o 
 -13  13   4      701.22      668.40     31.48 o 
 -11  13   4        2.75       11.21     10.35 o 
  -9  13   4     2213.66     2298.10     39.36 o 
  -7  13   4      193.73      198.24     10.25 o 
  -5  13   4     1573.56     1685.29     27.49 o 
  -3  13   4    10909.98    11265.91    128.36 o 
  -1  13   4       70.34       46.84      6.49 o 
   1  13   4     1305.38     1410.33     21.98 o 
   3  13   4     2746.99     2695.59     37.65 o 
   5  13   4      246.94      246.80     10.34 o 
   7  13   4     2427.13     2462.78     33.62 o 
   9  13   4      366.81      328.49     10.94 o 
  11  13   4      179.17      202.08     17.47 o 
 -12  14   4      485.39      446.15     20.82 o 
 -10  14   4      204.75      214.34     15.39 o 
  -8  14   4     2092.60     2086.78     33.39 o 
  -6  14   4      655.57      555.55     15.20 o 
  -4  14   4     1517.77     1465.42     25.52 o 
  -2  14   4       35.23       32.27      6.39 o 
   0  14   4     2086.69     1967.55     28.03 o 
   2  14   4     3574.33     3058.79     86.36 o 
   4  14   4        7.45       23.53      6.83 o 
   6  14   4     3565.60     3495.10     47.67 o 
   8  14   4     1084.27      998.79     34.59 o 
  10  14   4        4.33       -2.65     11.15 o 
  12  14   4      237.13      288.56     36.25 o 
 -11  15   4       74.44       91.73     16.05 o 
  -9  15   4     1788.93     1898.35     38.94 o 
  -7  15   4      637.01      647.36     18.03 o 
  -5  15   4      960.27     1110.35     22.27 o 
  -3  15   4      681.68      690.86     15.97 o 
  -1  15   4       15.13        0.87      5.78 o 
   1  15   4     2933.96     3215.27     44.33 o 
   3  15   4     1109.50     1137.52     21.88 o 
   5  15   4      629.36      620.58     16.68 o 
   7  15   4     1538.70     1464.30     27.17 o 
   9  15   4      477.57      504.29     17.71 o 
  11  15   4       84.43       74.96     26.95 o 
 -10  16   4      347.78      320.16     18.53 o 
  -8  16   4     1110.81     1188.49     38.78 o 
  -6  16   4        5.28       18.14      8.27 o 
  -4  16   4     1218.50     1155.61     21.34 o 
  -2  16   4     1314.36     1211.84     21.74 o 
   0  16   4      448.62      448.36     14.06 o 
   2  16   4     1880.67     1762.93     35.26 o 
   4  16   4      717.44      783.86     24.47 o 
   6  16   4     1215.39     1280.77     31.51 o 
   8  16   4      643.70      659.22     22.78 o 
  10  16   4        0.32       17.62     20.58 o 
  -9  17   4      849.85      872.35     43.95 o 
  -7  17   4      464.22      472.31     18.34 o 
  -5  17   4      198.26      193.86     11.37 o 
  -3  17   4     1192.73     1128.25     23.68 o 
  -1  17   4       64.04       56.46      9.59 o 
   1  17   4     2050.30     2144.42     43.14 o 
   3  17   4     1092.92     1060.36     29.70 o 
   5  17   4       92.09      131.86     13.36 o 
   7  17   4      818.46      840.59     33.13 o 
   9  17   4       71.56       64.41     14.44 o 
  -8  18   4      829.38      909.41     29.04 o 
  -6  18   4      237.66      254.36     14.85 o 
  -4  18   4      507.75      524.69     28.78 o 
  -2  18   4      580.25      538.79     19.12 o 
   0  18   4      277.52      264.04     16.21 o 
   2  18   4     1739.93     1794.81     39.58 o 
   4  18   4      423.13      384.67     19.04 o 
   6  18   4      714.75      849.11     32.60 o 
   8  18   4      186.55      168.62     15.56 o 
  -7  19   4      449.40      461.16     19.11 o 
  -5  19   4       80.53       90.59     12.28 o 
  -3  19   4      703.87      586.90     21.04 o 
  -1  19   4      231.65      200.59     15.51 o 
   1  19   4     1299.73     1317.72     34.25 o 
   3  19   4      311.24      292.17     18.07 o 
   5  19   4       65.23       72.86     13.03 o 
  -4  20   4      525.20      562.92     21.21 o 
  -2  20   4      242.66      221.80     16.93 o 
   0  20   4       90.89      113.52     14.47 o 
   2  20   4      121.37       91.42     13.77 o 
   4  20   4       82.63       69.35     13.53 o 
 -17   1   5        0.03       -7.01     11.84 o 
 -15   1   5       31.03       40.06      9.10 o 
 -13   1   5       50.26       24.77      8.35 o 
 -11   1   5      765.54      735.08     16.62 o 
  -9   1   5        7.22        3.72      6.04 o 
  -7   1   5        5.89        6.96      4.10 o 
  -5   1   5     8740.94     9699.21     92.10 o 
  -3   1   5    41440.13    46566.21    428.00 o 
  -1   1   5    12429.95    12598.70    117.68 o 
   1   1   5     2485.27     2847.59     28.57 o 
   3   1   5     5570.60     6115.59     68.93 o 
   5   1   5     5428.23     5971.77     68.55 o 
   7   1   5       18.83       14.50      2.77 o 
   9   1   5        3.10       -0.60      8.56 o 
  11   1   5       16.69       12.93      6.36 o 
  13   1   5        0.77        4.44      9.18 o 
  15   1   5       29.19       13.01     10.73 o 
 -16   2   5        1.12        3.24      8.67 o 
 -14   2   5       33.17       25.82      8.55 o 
 -12   2   5      869.94      897.07     19.52 o 
 -10   2   5        5.32        4.02      5.34 o 
  -8   2   5      517.77      454.29     11.50 o 
  -6   2   5     1416.70     1428.85     20.62 o 
  -4   2   5      715.88      718.70     12.90 o 
  -2   2   5     3344.18     3551.36     35.24 o 
   0   2   5      622.41      553.74      8.24 o 
   2   2   5    14109.14    14395.93    134.42 o 
   4   2   5       75.72       54.81      2.85 o 
   6   2   5      446.32      403.15      8.72 o 
   8   2   5       12.07       29.63      9.16 o 
  10   2   5      311.83      272.74     12.02 o 
  12   2   5       40.74       30.03      9.56 o 
  14   2   5        8.16        1.68      9.96 o 
  16   2   5        0.13        9.39     13.68 o 
 -17   3   5       41.99       27.36     13.36 o 
 -15   3   5      211.69      192.13     12.21 o 
 -13   3   5      700.65      744.72     18.74 o 
 -11   3   5       13.53       14.55      6.00 o 
  -9   3   5      154.68      148.52      7.73 o 
  -7   3   5     1108.44     1067.86     22.45 o 
  -5   3   5      657.91      679.95     12.17 o 
  -3   3   5     2775.15     2602.70     28.83 o 
  -1   3   5      853.99      795.33     10.11 o 
   1   3   5    10770.05    12079.85    113.13 o 
   3   3   5      138.29       87.71      3.20 o 
   5   3   5     2916.86     2849.58     28.14 o 
   7   3   5      139.85      171.23      5.41 o 
   9   3   5        7.76       -0.99      5.90 o 
  11   3   5      389.87      421.72     15.00 o 
  13   3   5        0.49       -5.42      8.85 o 
  15   3   5       12.18       12.23     11.27 o 
 -16   4   5      148.42      148.00     12.30 o 
 -14   4   5        0.96        4.92      7.89 o 
 -12   4   5       59.83       67.22      8.19 o 
 -10   4   5       74.27       60.37      6.83 o 
  -8   4   5      297.81      352.21      8.81 o 
  -6   4   5     3451.26     3639.02     37.56 o 
  -4   4   5     1843.97     2059.83     22.38 o 
  -2   4   5     4976.90     5528.06     53.53 o 
   0   4   5      499.69      552.65      7.81 o 
   2   4   5    11088.12    11383.62    107.31 o 
   4   4   5      897.68     1104.54     14.03 o 
   6   4   5       99.27      113.41      4.25 o 
   8   4   5       43.74       41.31      6.08 o 
  10   4   5      680.06      652.06     22.48 o 
  12   4   5       97.66       88.91     11.51 o 
  14   4   5       28.15       17.22     10.62 o 
  16   4   5       41.44       13.67     11.86 o 
 -15   5   5        4.54       11.00      8.19 o 
 -13   5   5      143.16      150.68     10.47 o 
 -11   5   5      154.53      194.92      9.75 o 
  -9   5   5     1978.70     2062.95     32.60 o 
  -7   5   5     1334.09     1285.15     16.61 o 
  -5   5   5     1298.34     1554.40     18.23 o 
  -3   5   5        4.45        6.38      2.95 o 
  -1   5   5       25.87       31.19      3.67 o 
   1   5   5     4164.09     4132.98     41.06 o 
   3   5   5       22.09       33.78      3.69 o 
   5   5   5     1652.81     1763.84     19.35 o 
   7   5   5     3772.51     3664.97     36.64 o 
   9   5   5      743.00      752.21     16.40 o 
  11   5   5        2.59       -0.14      6.76 o 
  13   5   5        7.81        9.66      9.97 o 
  15   5   5        7.71       11.00     11.27 o 
 -16   6   5        1.19        1.62      9.13 o 
 -14   6   5       68.61       55.19      9.12 o 
 -12   6   5        0.06        1.34      6.63 o 
 -10   6   5      107.78       94.96      7.79 o 
  -8   6   5      566.74      600.36     16.42 o 
  -6   6   5      772.21      838.20     12.45 o 
  -4   6   5       52.58       52.73      3.40 o 
  -2   6   5      284.77      359.28      8.95 o 
   0   6   5      163.68      180.31      6.23 o 
   2   6   5       57.83       54.54      3.43 o 
   4   6   5        5.53       -0.37      3.25 o 
   6   6   5        3.29       24.81      3.77 o 
   8   6   5      225.47      198.61      6.40 o 
  10   6   5       12.24       14.09      6.28 o 
  12   6   5       67.97       44.70     10.42 o 
  14   6   5       37.80       47.93     11.75 o 
 -15   7   5      635.33      607.67     18.56 o 
 -13   7   5        6.35       10.89      7.82 o 
 -11   7   5      188.54      198.86     10.09 o 
  -9   7   5     1354.40     1313.74     22.41 o 
  -7   7   5      128.87       90.05      5.41 o 
  -5   7   5       35.03       39.86      3.61 o 
  -3   7   5     1768.63     1991.49     24.19 o 
  -1   7   5     7402.69     7657.46     86.37 o 
   1   7   5     7522.32     8260.28     85.31 o 
   3   7   5     2719.00     2450.64     26.92 o 
   5   7   5     1076.73      999.24     14.20 o 
   7   7   5       60.13       68.07      4.91 o 
   9   7   5       15.08       24.47      6.52 o 
  11   7   5      622.96      661.88     16.96 o 
  13   7   5       15.38       23.58     10.30 o 
  15   7   5        4.00       -6.05     10.90 o 
 -14   8   5      203.01      173.22     13.36 o 
 -12   8   5       39.05       34.39      8.01 o 
 -10   8   5        0.55        5.71      6.00 o 
  -8   8   5     1285.40     1340.80     18.70 o 
  -6   8   5       58.46       79.42      4.87 o 
  -4   8   5     1026.78      974.19     13.23 o 
  -2   8   5      131.43      157.65      6.83 o 
   0   8   5     1033.53     1106.91     17.68 o 
   2   8   5      269.73      180.48      5.11 o 
   4   8   5      115.93      155.50      5.78 o 
   6   8   5       30.61       31.42      4.58 o 
   8   8   5      715.20      647.50     11.95 o 
  10   8   5      907.45      856.76     18.88 o 
  12   8   5      202.48      184.78     19.42 o 
  14   8   5        2.68       14.59     10.73 o 
 -15   9   5        0.71       10.67     10.41 o 
 -13   9   5        0.07        3.62      8.59 o 
 -11   9   5      484.93      412.09     14.93 o 
  -9   9   5     1156.67     1097.38     24.85 o 
  -7   9   5     2090.97     2135.49     27.99 o 
  -5   9   5      446.24      495.48     20.78 o 
  -3   9   5       26.50       47.01      5.73 o 
  -1   9   5      323.38      286.52      8.74 o 
   1   9   5      955.32      804.13     12.21 o 
   3   9   5     2413.27     2197.47     25.37 o 
   5   9   5      963.53      946.19     17.15 o 
   7   9   5     4161.41     3742.01     38.77 o 
   9   9   5       41.63       17.94      6.70 o 
  11   9   5      241.49      266.47     11.91 o 
  13   9   5       26.20       36.55     11.23 o 
 -14  10   5      161.15      135.97     14.72 o 
 -12  10   5       40.87       34.01     11.53 o 
 -10  10   5       40.67       30.26      9.11 o 
  -8  10   5       52.98       47.77      6.86 o 
  -6  10   5       45.56       55.95      6.57 o 
  -4  10   5     1440.32     1452.56     23.03 o 
  -2  10   5      401.55      430.01     11.55 o 
   0  10   5     1373.77     1242.62     22.16 o 
   2  10   5       69.02       96.07      5.26 o 
   4  10   5        9.99        8.54      4.13 o 
   6  10   5      144.93      156.50      6.46 o 
   8  10   5      150.61      135.77      7.01 o 
  10  10   5      348.28      375.22     15.60 o 
  12  10   5      147.09      178.75     14.31 o 
  14  10   5       18.24       25.69     11.75 o 
 -13  11   5       55.86       65.36     12.58 o 
 -11  11   5      579.41      551.01     24.47 o 
  -9  11   5      581.69      588.07     17.15 o 
  -7  11   5      609.49      635.33     15.49 o 
  -5  11   5     1152.15     1051.16     46.15 o 
  -3  11   5       18.82        8.18      5.83 o 
  -1  11   5      259.29      230.89      9.09 o 
   1  11   5     2209.51     2034.40     27.22 o 
   3  11   5      909.10      937.55     21.86 o 
   5  11   5      349.20      426.90     10.96 o 
   7  11   5     1900.76     1709.49     21.95 o 
   9  11   5        7.88       10.67      6.95 o 
  11  11   5       35.29       18.28      7.88 o 
  13  11   5       24.03       19.75     11.20 o 
 -14  12   5       69.93       78.00     13.74 o 
 -12  12   5       94.31       97.25     13.17 o 
 -10  12   5      319.10      279.66     16.06 o 
  -8  12   5       19.52       21.63      7.05 o 
  -6  12   5      151.18      141.33      8.90 o 
  -4  12   5     3537.55     3509.17     50.89 o 
  -2  12   5      824.14      867.84     30.22 o 
   0  12   5      218.44      209.48      8.48 o 
   2  12   5        8.16       14.83      5.99 o 
   4  12   5        0.25       -3.96      5.76 o 
   6  12   5       75.71       97.73      7.92 o 
   8  12   5       59.65       38.59      6.56 o 
  10  12   5       47.33       64.65      9.70 o 
  12  12   5      224.54      245.82     19.19 o 
 -13  13   5       38.25       32.69     12.47 o 
 -11  13   5        0.28       -6.75      9.76 o 
  -9  13   5      599.50      650.07     20.91 o 
  -7  13   5      118.56      119.46      9.11 o 
  -5  13   5      528.51      518.32     14.31 o 
  -3  13   5     3221.79     3296.56     44.50 o 
  -1  13   5      157.30      166.57      8.40 o 
   1  13   5     1982.37     1964.35     38.64 o 
   3  13   5      695.49      522.90     14.17 o 
   5  13   5     1160.77     1186.35     22.79 o 
   7  13   5      407.44      360.26     12.96 o 
   9  13   5        0.11       -9.34     10.18 o 
  11  13   5       33.09       45.00     12.79 o 
 -12  14   5       77.51       71.53     13.65 o 
 -10  14   5      103.80       96.09     12.89 o 
  -8  14   5        0.96        0.68      8.30 o 
  -6  14   5      283.63      321.38     12.26 o 
  -4  14   5     1406.38     1343.02     24.38 o 
  -2  14   5      379.65      364.98     11.43 o 
   0  14   5       47.22       44.11      6.61 o 
   2  14   5      658.45      706.86     18.57 o 
   4  14   5        1.05        4.45      6.46 o 
   6  14   5       33.05       15.93      8.43 o 
   8  14   5       38.06       38.00      8.37 o 
  10  14   5       35.91       32.47     10.90 o 
 -11  15   5      126.55      166.29     25.63 o 
  -9  15   5      339.93      372.35     16.23 o 
  -7  15   5        0.78       -1.41      7.44 o 
  -5  15   5      142.84      108.74      9.38 o 
  -3  15   5        5.02        1.54      5.95 o 
  -1  15   5       14.81       17.96      6.44 o 
   1  15   5      943.38     1050.30     27.67 o 
   3  15   5      104.39      109.49      9.16 o 
   5  15   5      357.27      311.06     14.26 o 
   7  15   5      739.05      694.49     18.26 o 
   9  15   5       70.94       75.50     12.03 o 
  11  15   5       71.96      110.37     33.19 o 
 -10  16   5       34.52       15.09     11.62 o 
  -8  16   5       20.27        6.84      9.16 o 
  -6  16   5      634.51      659.81     17.81 o 
  -4  16   5      124.18      109.29      8.77 o 
  -2  16   5       25.02       26.29      8.27 o 
   0  16   5      262.31      298.71     11.59 o 
   2  16   5     1383.64     1330.84     25.30 o 
   4  16   5       24.63       12.76      8.36 o 
   6  16   5       15.97       -0.51      7.67 o 
   8  16   5       39.39       31.74     15.21 o 
  10  16   5        0.11       -2.86     14.88 o 
  -9  17   5      343.65      372.65     21.89 o 
  -7  17   5       19.28        7.62      8.77 o 
  -5  17   5       99.03       88.58      8.96 o 
  -3  17   5       62.12       69.39      8.28 o 
  -1  17   5       47.55       40.30      8.12 o 
   1  17   5      273.75      332.11     15.00 o 
   3  17   5        8.69       20.87     10.67 o 
   5  17   5      245.89      200.19     15.09 o 
   7  17   5      197.47      208.29     15.91 o 
   9  17   5       51.43       73.58     17.40 o 
  -8  18   5        8.19        9.68      9.94 o 
  -6  18   5       54.43       64.84      9.60 o 
  -4  18   5      184.01      186.28     12.75 o 
  -2  18   5      101.25      105.72     11.94 o 
   0  18   5       77.72       95.65     12.76 o 
   2  18   5      686.70      711.83     30.76 o 
   4  18   5        0.54       -1.62     10.39 o 
   6  18   5       50.45       35.92     11.51 o 
  -7  19   5       27.76       24.87     10.91 o 
  -5  19   5        9.92        2.60      9.44 o 
  -3  19   5       84.30       70.46     13.07 o 
  -1  19   5      114.65      136.23     15.02 o 
   1  19   5      389.57      505.92     21.88 o 
   3  19   5        0.60      -10.58     10.58 o 
   5  19   5       60.75       47.59     12.44 o 
  -4  20   5      386.75      395.96     18.48 o 
  -2  20   5        5.62        8.69     11.27 o 
   0  20   5       40.47       33.37     14.09 o 
   2  20   5      225.97      255.94     18.12 o 
   4  20   5        0.40        2.96     11.68 o 
 -16   0   6        1.77       -0.41     12.40 o 
 -14   0   6      928.15      920.28     30.68 o 
 -12   0   6     5971.98     6273.24    109.27 o 
 -10   0   6     1484.95     1488.78     34.55 o 
  -8   0   6     7188.24     7211.09    118.08 o 
  -6   0   6    65752.55    72611.09    944.06 o 
  -4   0   6    10593.96    11230.03    150.08 o 
  -2   0   6    17263.16    17384.35    228.85 o 
   0   0   6     5331.87     5045.35     69.38 o 
   2   0   6       97.65      136.02      5.47 o 
   4   0   6      978.34      844.41     22.36 o 
   6   0   6     2327.27     2237.87     42.85 o 
   8   0   6     4474.62     4477.12    120.08 o 
  10   0   6     1242.19     1285.43     32.32 o 
  12   0   6       18.65       11.44      9.64 o 
  14   0   6      341.11      270.20     61.48 o 
  16   0   6       98.32      113.98     21.18 o 
 -17   1   6      424.89      482.43     18.27 o 
 -15   1   6      254.52      296.91     13.86 o 
 -13   1   6     2198.79     2183.99     34.95 o 
 -11   1   6        4.42        8.14      5.82 o 
  -9   1   6     2721.46     2463.33     66.68 o 
  -7   1   6    19166.66    19382.85    211.00 o 
  -5   1   6     2550.82     2422.64     27.70 o 
  -3   1   6    13086.26    14668.69    137.28 o 
  -1   1   6    12913.56    12176.92    114.18 o 
   1   1   6     3089.67     2499.52     25.90 o 
   3   1   6    13113.18    11839.69    119.66 o 
   5   1   6      651.14      579.17     12.02 o 
   7   1   6     2746.72     3093.64     40.16 o 
   9   1   6    17414.91    17822.69    215.91 o 
  11   1   6      865.22      903.02     19.31 o 
  13   1   6       57.99       59.56     10.74 o 
  15   1   6      185.80      193.98     17.78 o 
 -16   2   6        0.46       13.42      9.09 o 
 -14   2   6       12.71       13.27      8.22 o 
 -12   2   6     5853.73     5784.27     72.16 o 
 -10   2   6     2575.36     2531.10     41.16 o 
  -8   2   6     4029.56     4024.43     49.92 o 
  -6   2   6     2474.90     2069.01     23.82 o 
  -4   2   6    23915.75    26393.30    244.58 o 
  -2   2   6    17350.57    17233.81    160.53 o 
   0   2   6     2493.79     2665.27     27.45 o 
   2   2   6     4238.25     4383.80     43.38 o 
   4   2   6    25097.32    25469.48    253.21 o 
   6   2   6     2443.89     2026.75     28.13 o 
   8   2   6     3687.52     3673.20     92.27 o 
  10   2   6      507.43      499.62     16.62 o 
  12   2   6     1090.62     1001.84     23.62 o 
  14   2   6      393.13      417.79     25.46 o 
  16   2   6       35.42       21.06     11.81 o 
 -15   3   6       92.83       89.72     10.42 o 
 -13   3   6     1482.15     1428.26     30.58 o 
 -11   3   6       54.74       88.11      7.95 o 
  -9   3   6      413.53      442.79     11.99 o 
  -7   3   6    12678.87    11927.42    113.76 o 
  -5   3   6     5808.89     5905.75     57.99 o 
  -3   3   6     1614.12     1747.22     19.39 o 
  -1   3   6    22257.67    21662.74    200.95 o 
   1   3   6     5600.73     4897.40     47.99 o 
   3   3   6    40872.81    41174.79    357.77 o 
   5   3   6      273.15      236.48      6.00 o 
   7   3   6     1716.36     1763.65     21.24 o 
   9   3   6    10554.57    10302.22    117.98 o 
  11   3   6      753.16      702.89     17.09 o 
  13   3   6      468.92      435.74     18.93 o 
  15   3   6      361.03      379.05     19.78 o 
 -16   4   6        8.79       -6.62      8.60 o 
 -14   4   6       91.64      105.50     10.19 o 
 -12   4   6     4333.32     4259.54     56.17 o 
 -10   4   6     2166.61     2224.08     42.50 o 
  -8   4   6     4072.44     3657.85     76.19 o 
  -6   4   6     3473.11     3283.72     34.57 o 
  -4   4   6     8595.22     8161.60     84.00 o 
  -2   4   6    17129.83    16611.92    155.12 o 
   0   4   6      705.64      615.49      8.83 o 
   2   4   6    19780.81    20503.01    190.83 o 
   4   4   6    19564.77    19428.07    194.24 o 
   6   4   6     5150.36     4496.64     48.34 o 
   8   4   6     3070.84     2902.22     54.59 o 
  10   4   6      339.27      341.99     11.70 o 
  12   4   6     1312.93     1311.13     42.73 o 
  14   4   6      492.32      446.44     20.41 o 
 -15   5   6        0.59        0.26      8.44 o 
 -13   5   6     1444.27     1397.63     26.37 o 
 -11   5   6     1194.52     1320.88     23.77 o 
  -9   5   6       85.68       78.30      6.90 o 
  -7   5   6    14871.89    14244.35    135.35 o 
  -5   5   6     1870.28     1586.54     18.83 o 
  -3   5   6     2304.13     2476.30     26.37 o 
  -1   5   6    13885.98    13253.67    124.63 o 
   1   5   6    17080.19    17475.43    174.40 o 
   3   5   6    27233.99    28373.36    248.07 o 
   5   5   6      644.13      721.59     13.90 o 
   7   5   6     1176.65     1366.40     16.86 o 
   9   5   6     1736.93     1615.84     38.00 o 
  11   5   6     1324.71     1259.48     28.10 o 
  13   5   6      344.60      362.51     18.04 o 
  15   5   6      193.36      214.02     21.18 o 
 -16   6   6       39.30       53.42     16.65 o 
 -14   6   6       52.17       48.42      9.77 o 
 -12   6   6     2553.89     2629.02     42.32 o 
 -10   6   6        0.89        7.39      6.82 o 
  -8   6   6     3012.26     2914.55     41.06 o 
  -6   6   6     4413.12     4671.01     47.78 o 
  -4   6   6     4441.34     4634.10     46.68 o 
  -2   6   6    57489.17    59999.16    637.83 o 
   0   6   6       61.23       36.96      3.13 o 
   2   6   6    21017.68    22752.73    226.66 o 
   4   6   6    14202.37    14556.96    137.78 o 
   6   6   6     1576.37     1517.67     19.41 o 
   8   6   6     1590.17     1474.28     25.65 o 
  10   6   6      216.31      202.31     10.04 o 
  12   6   6     1155.12     1209.27     34.37 o 
  14   6   6      443.77      442.28     20.35 o 
 -15   7   6       25.67       16.85     10.10 o 
 -13   7   6     1104.96     1137.93     23.68 o 
 -11   7   6      907.36      921.78     19.48 o 
  -9   7   6      124.19      125.92      7.98 o 
  -7   7   6    19303.89    20137.89    238.66 o 
  -5   7   6     1323.21     1257.03     16.19 o 
  -3   7   6     3165.84     3380.11     38.05 o 
  -1   7   6    12412.82    12814.10    141.10 o 
   1   7   6     9082.43     9820.04     93.93 o 
   3   7   6    15705.99    15885.91    141.23 o 
   5   7   6        3.42        1.43      3.71 o 
   7   7   6      254.13      332.30      8.60 o 
   9   7   6     2098.81     2017.91     31.03 o 
  11   7   6      850.09      861.70     23.17 o 
  13   7   6      185.33      178.66     14.84 o 
  15   7   6      102.11       99.63     14.51 o 
 -14   8   6      123.89      132.88     12.55 o 
 -12   8   6     1086.66     1085.76     29.53 o 
 -10   8   6     1297.66     1309.18     26.13 o 
  -8   8   6     2107.24     2063.93     27.47 o 
  -6   8   6     3230.07     3275.74     56.38 o 
  -4   8   6     1059.65      830.51     13.49 o 
  -2   8   6    15051.21    14959.72    164.39 o 
   0   8   6      444.76      458.98     12.12 o 
   2   8   6     8187.66     7758.84     71.41 o 
   4   8   6    10731.10    11216.93    108.04 o 
   6   8   6     3326.54     3098.58     34.67 o 
   8   8   6     4243.78     4222.94     59.01 o 
  10   8   6      179.35      183.42     10.34 o 
  12   8   6      338.15      368.22     15.62 o 
  14   8   6      342.86      360.39     19.36 o 
 -15   9   6       41.65       47.66     14.74 o 
 -13   9   6     1099.48     1157.12     36.49 o 
 -11   9   6      179.84      160.64     13.22 o 
  -9   9   6     1777.74     1938.39     38.34 o 
  -7   9   6    12031.67    11799.65    133.07 o 
  -5   9   6      156.66      143.04     10.48 o 
  -3   9   6     6931.12     7045.48     81.78 o 
  -1   9   6     6180.01     5578.39     66.03 o 
   1   9   6     2737.55     2771.66     35.35 o 
   3   9   6     9675.85    10338.29     94.26 o 
   5   9   6      438.00      376.56      9.02 o 
   7   9   6     3935.23     4046.28     44.29 o 
   9   9   6     2919.20     2888.79     40.95 o 
  11   9   6        9.21        6.12      7.15 o 
  13   9   6      187.87      169.75     14.91 o 
 -14  10   6      170.88      190.69     16.30 o 
 -12  10   6      877.00      907.95     26.44 o 
 -10  10   6      139.01      136.64     12.21 o 
  -8  10   6     2613.80     2368.76     38.32 o 
  -6  10   6     2908.96     2873.81     39.08 o 
  -4  10   6     3288.49     2942.57     55.99 o 
  -2  10   6    12430.48    12484.61    139.57 o 
   0  10   6      139.04      153.79      8.35 o 
   2  10   6     1944.40     1841.14     25.08 o 
   4  10   6     6000.53     5793.84     63.78 o 
   6  10   6      665.75      679.60     12.96 o 
   8  10   6     2517.45     2506.13     37.23 o 
  10  10   6      256.92      246.26     13.55 o 
  12  10   6      323.12      330.78     16.92 o 
  14  10   6      135.06      147.74     17.55 o 
 -13  11   6      665.32      649.77     25.94 o 
 -11  11   6       85.20       73.45     11.95 o 
  -9  11   6     1431.93     1504.06     37.37 o 
  -7  11   6     6628.10     6566.50     79.04 o 
  -5  11   6      140.36      143.61      8.62 o 
  -3  11   6     6788.01     6744.72    124.06 o 
  -1  11   6     6353.98     6000.66     71.77 o 
   1  11   6     3297.37     3243.85     44.56 o 
   3  11   6     2280.40     2321.40     36.36 o 
   5  11   6        2.65        3.82      5.89 o 
   7  11   6     1503.45     1534.43     25.40 o 
   9  11   6     1666.60     1581.22     34.74 o 
  11  11   6      103.87      101.16     11.14 o 
  13  11   6       44.93       23.44     23.76 o 
 -12  12   6      651.33      657.79     23.91 o 
 -10  12   6        0.45        1.73      9.15 o 
  -8  12   6     3077.23     3134.73     48.59 o 
  -6  12   6     4813.40     5101.39     63.95 o 
  -4  12   6     1659.31     1558.06     29.54 o 
  -2  12   6     4194.58     4340.04     55.00 o 
   0  12   6        0.49       -0.79      4.84 o 
   2  12   6      123.29      140.64      8.50 o 
   4  12   6     1026.73     1098.09     20.59 o 
   6  12   6      449.92      368.94     12.27 o 
   8  12   6     1965.53     2037.83     40.51 o 
  10  12   6      273.77      257.65     15.65 o 
  12  12   6       19.50       38.60     13.42 o 
 -13  13   6      595.73      571.01     23.67 o 
 -11  13   6       31.26       42.60     11.50 o 
  -9  13   6      457.80      475.12     24.57 o 
  -7  13   6     1173.43     1162.97     22.65 o 
  -5  13   6       82.59      105.99      9.60 o 
  -3  13   6     3559.84     3584.77     47.82 o 
  -1  13   6     2539.22     2428.78     32.58 o 
   1  13   6     1296.59     1278.12     21.14 o 
   3  13   6     1139.70     1242.59     22.56 o 
   5  13   6      200.47      212.92     10.35 o 
   7  13   6     1416.43     1531.63     26.98 o 
   9  13   6      865.26      873.71     25.99 o 
  11  13   6        2.60       -6.57     10.16 o 
 -12  14   6      505.97      530.02     22.98 o 
 -10  14   6        2.12        0.82      9.86 o 
  -8  14   6     1244.32     1178.89     26.36 o 
  -6  14   6      570.59      562.04     15.78 o 
  -4  14   6     1295.70     1359.68     24.74 o 
  -2  14   6     1364.81     1451.17     23.55 o 
   0  14   6        7.52       10.07      6.01 o 
   2  14   6     1532.38     1501.84     25.97 o 
   4  14   6     2477.56     2364.70     35.69 o 
   6  14   6      414.29      377.65     13.31 o 
   8  14   6     1002.88     1054.52     32.75 o 
  10  14   6       82.08       63.70     11.87 o 
 -11  15   6      120.75      133.82     15.00 o 
  -9  15   6      225.35      202.79     15.57 o 
  -7  15   6      571.84      536.76     22.09 o 
  -5  15   6      842.38      723.02     18.15 o 
  -3  15   6      849.18      790.83     20.44 o 
  -1  15   6     1699.52     1655.63     26.12 o 
   1  15   6      376.53      404.53     12.50 o 
   3  15   6     3383.36     3154.03     44.72 o 
   5  15   6      353.32      382.49     13.87 o 
   7  15   6      760.35      857.73     20.58 o 
   9  15   6      364.46      368.45     18.35 o 
 -10  16   6       14.59        6.07     11.50 o 
  -8  16   6      927.86     1030.63     33.74 o 
  -6  16   6      275.24      248.92     19.93 o 
  -4  16   6      101.99      128.08     10.25 o 
  -2  16   6     3074.59     2890.01     39.26 o 
   0  16   6        0.55       -4.24      6.74 o 
   2  16   6     2008.45     2134.07     39.66 o 
   4  16   6      667.39      638.70     17.51 o 
   6  16   6      159.16      180.31     11.51 o 
   8  16   6      453.00      476.45     20.15 o 
  -9  17   6      321.40      365.92     19.99 o 
  -7  17   6      778.02      745.82     27.48 o 
  -5  17   6        0.73        1.91      6.71 o 
  -3  17   6     1216.04     1312.20     24.04 o 
  -1  17   6      393.48      414.96     13.83 o 
   1  17   6      356.18      349.91     13.97 o 
   3  17   6     1005.26      966.24     32.65 o 
   5  17   6      218.67      227.23     13.80 o 
   7  17   6      595.11      621.59     35.54 o 
  -8  18   6      782.70      815.02     35.75 o 
  -6  18   6      417.41      403.62     15.87 o 
  -4  18   6      215.04      246.57     13.07 o 
  -2  18   6     1879.82     1821.53     32.60 o 
   0  18   6      144.47      161.21     12.76 o 
   2  18   6     1464.15     1508.80     35.98 o 
   4  18   6      447.33      405.56     19.44 o 
   6  18   6       13.24        4.46     11.65 o 
  -5  19   6      115.72      132.37     13.13 o 
  -3  19   6      838.32      888.63     25.40 o 
  -1  19   6      679.89      612.76     34.72 o 
   1  19   6      220.78      203.17     21.14 o 
   3  19   6      476.53      483.06     21.61 o 
   5  19   6      151.78      166.46     16.05 o 
  -4  20   6      121.12      118.56     13.44 o 
  -2  20   6      236.10      189.38     16.75 o 
   0  20   6        6.77        7.37     11.72 o 
   2  20   6      433.20      431.22     21.51 o 
 -15   1   7       55.59       63.97     10.10 o 
 -13   1   7       75.24       49.59     10.79 o 
 -11   1   7       18.48       10.68      6.36 o 
  -9   1   7      141.95      145.80      7.87 o 
  -7   1   7      846.21      891.83     13.99 o 
  -5   1   7    24612.57    27953.83    259.45 o 
  -3   1   7     1303.38     1313.03     15.69 o 
  -1   1   7        2.98        3.12      2.96 o 
   1   1   7      260.25      216.97      6.52 o 
   3   1   7     5702.79     6767.55     65.64 o 
   5   1   7      219.34      190.90      7.60 o 
   7   1   7      347.60      348.83     13.24 o 
   9   1   7        2.19        1.59      6.68 o 
  11   1   7       74.90       53.94      7.92 o 
  13   1   7        5.18       10.21      9.22 o 
  15   1   7        2.98       -2.02     10.47 o 
 -16   2   7       65.30       63.25     10.73 o 
 -14   2   7      160.22      123.03     10.28 o 
 -12   2   7       57.94       54.76      8.58 o 
 -10   2   7      745.56      731.05     16.54 o 
  -8   2   7       36.21       53.17      6.06 o 
  -6   2   7    16511.43    18445.99    185.02 o 
  -4   2   7        7.83       14.67      3.20 o 
  -2   2   7      330.08      358.80      7.52 o 
   0   2   7      233.56      210.67      5.17 o 
   2   2   7      110.53      125.88      4.14 o 
   4   2   7     1827.45     2201.74     26.34 o 
   6   2   7       16.07       14.66      5.13 o 
   8   2   7      143.97      165.27      9.06 o 
  10   2   7      168.51      159.45     11.19 o 
  12   2   7      214.25      197.88     11.00 o 
  14   2   7        4.55        3.09     10.10 o 
 -15   3   7        2.88        0.39      8.22 o 
 -13   3   7       27.19       21.31      7.91 o 
 -11   3   7        1.24       -1.15      6.06 o 
  -9   3   7     1240.66     1358.05     28.34 o 
  -7   3   7       44.36       43.87      3.79 o 
  -5   3   7     2178.14     2232.17     24.78 o 
  -3   3   7     1124.00     1233.36     15.06 o 
  -1   3   7     1308.69     1181.49     14.49 o 
   1   3   7      222.22      290.56      6.22 o 
   3   3   7     2054.25     1936.89     23.71 o 
   5   3   7     1797.12     1855.17     23.59 o 
   7   3   7      284.09      228.39      8.96 o 
   9   3   7        4.43       -2.88      6.12 o 
  11   3   7       87.16       47.65      8.61 o 
  13   3   7       13.36       15.97     10.48 o 
  15   3   7        7.66       -4.42     11.14 o 
 -16   4   7        0.17       -3.71      9.02 o 
 -14   4   7       44.55       46.18      8.98 o 
 -12   4   7        0.66        7.43      8.02 o 
 -10   4   7       38.78       37.24      6.65 o 
  -8   4   7      608.75      591.18     20.51 o 
  -6   4   7      748.38      904.56     29.29 o 
  -4   4   7      260.96      293.63      6.62 o 
  -2   4   7     1153.82     1105.90     13.85 o 
   0   4   7     3258.04     3487.26     35.68 o 
   2   4   7     1250.60     1345.91     20.35 o 
   4   4   7     2754.44     2884.56     32.57 o 
   6   4   7      394.81      356.29     11.44 o 
   8   4   7      899.29      972.00     36.50 o 
  10   4   7      169.39      191.18     10.13 o 
  12   4   7       73.23       96.70     10.75 o 
  14   4   7        2.74       -9.33     10.30 o 
 -15   5   7       30.83       35.78     10.06 o 
 -13   5   7      115.14      105.04      9.69 o 
 -11   5   7      242.86      276.79     11.37 o 
  -9   5   7        2.36       13.21      5.85 o 
  -7   5   7       91.19       84.48      5.61 o 
  -5   5   7       42.68       22.13      3.47 o 
  -3   5   7      467.92      465.25      8.79 o 
  -1   5   7     5772.80     7121.87     69.00 o 
   1   5   7       37.33       39.98      3.48 o 
   3   5   7      983.54      916.93     12.04 o 
   5   5   7      611.33      629.69     10.68 o 
   7   5   7     3850.31     3682.82     63.35 o 
   9   5   7        3.46        0.18      5.88 o 
  11   5   7       60.04       64.78      8.38 o 
  13   5   7       76.02       86.83     12.58 o 
  15   5   7       19.85        8.66     11.62 o 
 -16   6   7        0.05        4.60     10.43 o 
 -14   6   7       57.85       45.94      9.26 o 
 -12   6   7        8.86       11.17      7.61 o 
 -10   6   7      137.09      129.99      8.60 o 
  -8   6   7     2696.84     2636.36     32.78 o 
  -6   6   7     1762.98     1706.77     25.23 o 
  -4   6   7      438.97      641.99     10.21 o 
  -2   6   7      514.67      536.75     10.78 o 
   0   6   7      886.54      914.62     13.55 o 
   2   6   7      591.21      573.81      9.54 o 
   4   6   7       65.04       85.39      4.74 o 
   6   6   7      692.57      634.23     12.02 o 
   8   6   7        2.35        8.19      5.75 o 
  10   6   7       44.76       50.46      7.83 o 
  12   6   7       38.50       48.29      8.83 o 
  14   6   7       15.75        3.65     10.93 o 
 -15   7   7       13.38        1.02      9.90 o 
 -13   7   7      184.31      200.85     12.98 o 
 -11   7   7        0.02       -5.25      7.48 o 
  -9   7   7     1646.11     1705.48     26.89 o 
  -7   7   7      420.93      385.05      9.25 o 
  -5   7   7      268.52      267.09     10.25 o 
  -3   7   7     2239.33     2189.26     26.78 o 
  -1   7   7    11285.45    13594.76    149.85 o 
   1   7   7      656.68      626.06     10.96 o 
   3   7   7     2400.40     2059.99     22.53 o 
   5   7   7        2.87       -1.32      3.90 o 
   7   7   7     4915.01     4764.70     59.16 o 
   9   7   7       17.01        3.73      6.66 o 
  11   7   7       32.98       30.57      8.01 o 
  13   7   7       86.13      113.36     16.05 o 
 -14   8   7       54.18       38.73     11.49 o 
 -12   8   7       60.63       63.94     11.19 o 
 -10   8   7      272.98      234.17     13.13 o 
  -8   8   7     2026.40     1887.83     28.61 o 
  -6   8   7     4625.54     4460.25     50.47 o 
  -4   8   7        1.40       -1.28      4.61 o 
  -2   8   7     1979.20     2165.06     29.91 o 
   0   8   7      781.47      847.97     15.76 o 
   2   8   7      231.25      199.85      5.65 o 
   4   8   7      844.77      826.93     13.96 o 
   6   8   7      833.29      795.73     13.70 o 
   8   8   7       39.73       48.78      7.48 o 
  10   8   7       22.71       38.11      7.68 o 
  12   8   7       83.36      102.42     11.25 o 
  14   8   7       32.38       41.52     12.17 o 
 -15   9   7       70.74       55.13     12.95 o 
 -13   9   7      459.98      417.86     19.67 o 
 -11   9   7      231.33      226.12     16.34 o 
  -9   9   7      492.26      424.99     18.70 o 
  -7   9   7      398.92      403.43     11.98 o 
  -5   9   7       59.09       51.26      6.39 o 
  -3   9   7      498.63      408.67     11.57 o 
  -1   9   7      717.06      672.96     14.46 o 
   1   9   7     1169.24     1020.98     18.08 o 
   3   9   7      861.13      811.22     13.50 o 
   5   9   7       82.77       55.49      5.27 o 
   7   9   7      232.17      261.64      9.47 o 
   9   9   7      118.66      106.26      9.14 o 
  11   9   7       90.70       97.35      9.82 o 
  13   9   7      130.01      162.26     17.36 o 
 -14  10   7       43.02       40.33     12.39 o 
 -12  10   7       58.84       45.79     11.58 o 
 -10  10   7        0.17       -8.62      8.62 o 
  -8  10   7      680.62      732.61     19.23 o 
  -6  10   7     2586.44     2675.42     37.37 o 
  -4  10   7      622.95      491.44     15.65 o 
  -2  10   7      251.32      176.88      8.57 o 
   0  10   7       73.87       74.52      6.80 o 
   2  10   7      591.37      513.69     12.87 o 
   4  10   7       46.30       49.18      7.76 o 
   6  10   7       62.34       61.24      6.65 o 
   8  10   7      648.14      538.05     17.14 o 
  10  10   7        3.68        0.59      8.38 o 
  12  10   7        2.02       12.70     10.19 o 
 -13  11   7      117.00      122.86     14.50 o 
 -11  11   7      165.72      156.21     14.28 o 
  -9  11   7       41.41       18.83     12.27 o 
  -7  11   7       94.61       78.32      8.19 o 
  -5  11   7     1765.30     1740.63     27.74 o 
  -3  11   7      138.06      142.85      8.53 o 
  -1  11   7     2189.48     2227.19     39.62 o 
   1  11   7     1396.90     1276.87     28.55 o 
   3  11   7     1024.79     1065.44     20.09 o 
   5  11   7       79.50       79.05     13.87 o 
   7  11   7       40.52       92.08      9.31 o 
   9  11   7      153.96      140.30     11.53 o 
  11  11   7        0.06        3.27      8.33 o 
  13  11   7      114.71      130.33     16.85 o 
 -12  12   7       34.33       58.70     12.18 o 
 -10  12   7      128.87      150.42     13.64 o 
  -8  12   7      520.79      569.31     17.50 o 
  -6  12   7      141.86      149.30      9.74 o 
  -4  12   7     1115.20     1107.07     24.98 o 
  -2  12   7      136.32      125.45      8.51 o 
   0  12   7        0.03       -0.16      5.23 o 
   2  12   7      185.02      163.42      8.36 o 
   4  12   7        5.53        4.74      6.08 o 
   6  12   7      100.91      131.34      9.37 o 
   8  12   7     1239.15     1173.11     29.57 o 
  10  12   7       87.07      102.74     12.92 o 
  12  12   7       20.60        2.82     13.01 o 
 -13  13   7      238.55      276.92     18.87 o 
 -11  13   7       96.59       95.65     13.24 o 
  -9  13   7       10.70        3.29     10.82 o 
  -7  13   7      842.92      778.90     18.68 o 
  -5  13   7     3511.65     3660.55     49.53 o 
  -3  13   7      348.05      339.79     12.18 o 
  -1  13   7      677.90      718.31     18.59 o 
   1  13   7      592.83      529.80     13.37 o 
   3  13   7        1.87       27.96      6.83 o 
   5  13   7      217.56      241.69     11.16 o 
   7  13   7       59.01       67.33      9.96 o 
   9  13   7       57.51       37.16     11.16 o 
  11  13   7       84.11       85.34     13.11 o 
 -12  14   7        5.31       -6.64     11.56 o 
 -10  14   7      104.55      119.36     13.84 o 
  -8  14   7      385.08      420.87     17.40 o 
  -6  14   7      390.48      347.57     13.08 o 
  -4  14   7      175.43      158.60     10.70 o 
  -2  14   7      383.70      423.07     17.93 o 
   0  14   7        0.01        3.41      5.90 o 
   2  14   7       50.32       58.43      9.26 o 
   4  14   7       10.43        9.69      7.69 o 
   6  14   7      125.31      129.42     10.06 o 
   8  14   7      502.87      568.93     21.19 o 
  10  14   7       85.25      100.56     15.84 o 
 -11  15   7       13.57       20.44     12.07 o 
  -9  15   7       32.04       25.15     11.18 o 
  -7  15   7        1.12       -7.01      7.01 o 
  -5  15   7      274.38      225.63     11.83 o 
  -3  15   7     1172.28     1154.64     23.17 o 
  -1  15   7       57.98       84.07      8.42 o 
   1  15   7        3.90        7.48      6.69 o 
   3  15   7     1772.77     1615.39     28.52 o 
   5  15   7       76.84       94.54      9.46 o 
   7  15   7        0.26       14.98      8.99 o 
   9  15   7        3.63       15.78     10.83 o 
 -10  16   7       31.24       35.50     13.12 o 
  -8  16   7      331.74      337.81     16.24 o 
  -6  16   7      251.23      228.04     12.46 o 
  -4  16   7       49.88       48.34      8.71 o 
  -2  16   7     1031.58     1048.14     21.00 o 
   0  16   7       81.41       54.74      8.24 o 
   2  16   7      350.40      305.96     13.17 o 
   4  16   7       53.08       55.87      9.13 o 
   6  16   7      231.10      228.13     12.60 o 
   8  16   7      154.52      136.05     19.83 o 
  -9  17   7       43.71       34.02     12.79 o 
  -7  17   7       16.36        5.14      9.35 o 
  -5  17   7        5.90       -4.26      8.48 o 
  -3  17   7      658.40      663.92     17.22 o 
  -1  17   7       21.01       39.38      8.23 o 
   1  17   7       76.84      105.95     11.58 o 
   3  17   7      968.96      944.11     22.26 o 
   5  17   7       29.05       27.33      8.93 o 
   7  17   7        5.28        3.63     10.16 o 
  -6  18   7       62.71       70.58      9.48 o 
  -4  18   7       10.49       11.15      7.66 o 
  -2  18   7      551.82      618.99     17.42 o 
   0  18   7        4.21       -0.80      8.98 o 
   2  18   7      142.07      172.96     13.53 o 
   4  18   7       31.49       41.20     11.77 o 
   6  18   7       37.38       34.17     13.50 o 
  -5  19   7       33.88       33.23      9.48 o 
  -3  19   7      466.05      499.96     17.78 o 
  -1  19   7      112.97      142.04     13.84 o 
   1  19   7       78.40       75.15     13.26 o 
   3  19   7      315.80      364.42     22.70 o 
   5  19   7        9.73      -16.66     20.33 o 
  -2  20   7      244.40      268.53     16.81 o 
   0  20   7        1.20      -10.55     10.55 o 
 -16   0   8      334.76      383.03     24.09 o 
 -14   0   8     1879.84     1859.03     54.69 o 
 -12   0   8      425.33      421.15     20.06 o 
 -10   0   8      928.31     1076.17     29.17 o 
  -8   0   8     2099.30     1867.31     39.00 o 
  -6   0   8    61166.98    66544.10    865.91 o 
  -4   0   8     2434.61     2403.29     41.91 o 
  -2   0   8     6848.39     6224.22     86.22 o 
   0   0   8     6876.96     7004.53     96.10 o 
   2   0   8     1279.75      951.87     19.42 o 
   4   0   8    13304.78    12783.63    200.02 o 
   6   0   8     1469.03     1506.10     33.28 o 
   8   0   8     2769.05     2790.95     83.76 o 
  10   0   8     3646.21     3723.00     85.32 o 
  12   0   8        1.13        8.88     10.42 o 
  14   0   8      125.21      122.88     31.60 o 
 -15   1   8       38.79       37.89      9.17 o 
 -13   1   8      147.57      125.90     10.24 o 
 -11   1   8     4249.72     4362.73     56.71 o 
  -9   1   8     6336.49     6457.44     84.75 o 
  -7   1   8     5281.00     5355.67     55.29 o 
  -5   1   8    23647.81    24888.07    231.88 o 
  -3   1   8     6917.81     6767.83     66.03 o 
  -1   1   8     3907.21     4125.53     41.68 o 
   1   1   8      402.00      335.13      6.96 o 
   3   1   8     1836.05     1509.55     17.79 o 
   5   1   8    17564.12    17600.82    192.87 o 
   7   1   8    10256.24     9697.18    177.59 o 
   9   1   8     1368.42     1299.76     25.86 o 
  11   1   8      733.84      743.66     18.32 o 
  13   1   8      784.73      764.93     46.32 o 
  15   1   8      120.59      115.76     14.65 o 
 -16   2   8      398.20      393.60     16.81 o 
 -14   2   8       52.01       54.66     11.93 o 
 -12   2   8     1041.30     1117.66     39.71 o 
 -10   2   8       32.18       35.76      6.64 o 
  -8   2   8     4436.93     4200.40     57.73 o 
  -6   2   8     4861.92     4215.95     43.52 o 
  -4   2   8     1389.34     1418.41     17.42 o 
  -2   2   8     8331.65     8157.36     78.66 o 
   0   2   8    13400.71    12994.06    122.70 o 
   2   2   8    10844.89    11029.14    104.95 o 
   4   2   8    18815.28    19854.18    199.37 o 
   6   2   8      712.23      737.74     19.43 o 
   8   2   8     3516.51     3805.06     54.44 o 
  10   2   8     2487.30     2567.42     38.02 o 
  12   2   8      382.14      369.34     16.52 o 
  14   2   8       52.57       42.73     11.32 o 
 -15   3   8       67.36       83.44     11.33 o 
 -13   3   8      123.04      144.59     11.45 o 
 -11   3   8     5315.10     5386.79     67.62 o 
  -9   3   8      952.89      924.38     18.26 o 
  -7   3   8     1259.25     1185.79     15.98 o 
  -5   3   8    16948.88    17334.13    163.09 o 
  -3   3   8    14094.92    14174.85    133.77 o 
  -1   3   8     8834.68     9237.92     88.49 o 
   1   3   8       80.11       65.53      3.79 o 
   3   3   8     5520.16     5467.85     54.47 o 
   5   3   8     8868.59     8882.35     92.82 o 
   7   3   8     7140.96     6536.01    215.99 o 
   9   3   8      282.14      285.56     11.27 o 
  11   3   8      223.44      248.13     11.81 o 
  13   3   8      647.43      656.73     23.29 o 
  15   3   8      146.61      154.36     15.70 o 
 -16   4   8      673.14      683.23     38.20 o 
 -14   4   8      154.08      132.90     10.95 o 
 -12   4   8     2317.95     2281.10     35.64 o 
 -10   4   8     1130.72     1218.93     22.27 o 
  -8   4   8     1024.32      925.33     20.87 o 
  -6   4   8     6235.51     6169.27     61.64 o 
  -4   4   8     1204.38      995.70     13.66 o 
  -2   4   8     4841.90     5143.04     51.29 o 
   0   4   8    15054.78    14571.15    146.60 o 
   2   4   8     5265.29     4890.68     49.22 o 
   4   4   8    10620.59    11022.21    105.69 o 
   6   4   8       38.02       39.08      7.05 o 
   8   4   8      592.60      697.91     17.06 o 
  10   4   8     1394.56     1305.98     24.54 o 
  12   4   8      482.45      472.09     16.83 o 
  14   4   8       49.18       38.62     11.62 o 
 -15   5   8       12.01       15.10      9.82 o 
 -13   5   8      464.28      469.42     15.30 o 
 -11   5   8     6902.38     6838.11     83.28 o 
  -9   5   8     1804.52     1788.95     27.78 o 
  -7   5   8      581.89      630.39     11.14 o 
  -5   5   8     5627.00     5725.96     57.43 o 
  -3   5   8    20356.50    20671.58    193.35 o 
  -1   5   8    22266.63    24184.82    225.20 o 
   1   5   8      412.81      422.68      8.16 o 
   3   5   8     4482.82     4048.90     45.15 o 
   5   5   8     5057.81     4709.44     89.43 o 
   7   5   8      978.51      803.18     16.99 o 
   9   5   8      116.39      150.80      9.20 o 
  11   5   8      322.84      304.92     12.71 o 
  13   5   8      584.38      586.56     22.42 o 
 -14   6   8      192.75      157.57     12.83 o 
 -12   6   8     1710.83     1781.33     30.38 o 
 -10   6   8     6322.19     6282.29     81.31 o 
  -8   6   8      577.16      517.78     13.18 o 
  -6   6   8     7241.60     6902.91     68.75 o 
  -4   6   8      984.67      948.35     13.43 o 
  -2   6   8    15986.72    16771.21    157.79 o 
   0   6   8     8490.07     8785.88     84.85 o 
   2   6   8     2877.77     2766.70     32.58 o 
   4   6   8     4128.96     4321.46     45.06 o 
   6   6   8      534.55      506.38     12.88 o 
   8   6   8       54.24       67.84      7.44 o 
  10   6   8     1103.57     1011.04     23.41 o 
  12   6   8      110.98       98.92     10.32 o 
  14   6   8      175.09      151.75     15.74 o 
 -15   7   8       11.04        6.83     10.93 o 
 -13   7   8      420.13      381.02     16.43 o 
 -11   7   8     3648.64     3684.33     55.51 o 
  -9   7   8      906.40      947.22     21.14 o 
  -7   7   8     1207.98     1116.61     20.91 o 
  -5   7   8     2704.04     2390.67     59.13 o 
  -3   7   8     9099.32     8699.54     90.85 o 
  -1   7   8    22173.55    23206.01    251.66 o 
   1   7   8      350.61      407.07      8.96 o 
   3   7   8     5028.21     4824.44     46.63 o 
   5   7   8     2752.42     2718.34     32.96 o 
   7   7   8      442.40      465.06     13.15 o 
   9   7   8      884.56      965.46     20.53 o 
  11   7   8      391.59      394.70     14.23 o 
  13   7   8      467.85      483.18     24.33 o 
 -14   8   8       88.18      117.84     14.36 o 
 -12   8   8     1266.04     1189.32     31.06 o 
 -10   8   8      694.59      757.34     27.22 o 
  -8   8   8     2202.12     2280.97     37.94 o 
  -6   8   8    10646.61    10539.53    119.67 o 
  -4   8   8     2844.34     2928.66     59.42 o 
  -2   8   8     5643.87     5438.17     65.03 o 
   0   8   8     4484.74     4107.76     50.86 o 
   2   8   8     5682.80     5389.38    202.12 o 
   4   8   8     4832.12     4821.06     53.40 o 
   6   8   8        4.09       10.87      5.28 o 
   8   8   8     2997.00     3093.12     42.96 o 
  10   8   8      767.72      787.58     20.15 o 
  12   8   8      124.27      118.30     10.82 o 
  14   8   8       59.84       26.45     12.39 o 
 -13   9   8      175.37      187.31     15.55 o 
 -11   9   8      876.24      877.94     25.71 o 
  -9   9   8      536.70      572.42     21.53 o 
  -7   9   8     2602.72     2527.20     35.79 o 
  -5   9   8     2928.89     2959.39     39.89 o 
  -3   9   8     4467.98     4143.82     52.01 o 
  -1   9   8     4950.90     4646.67    100.31 o 
   1   9   8        3.14        5.95      5.11 o 
   3   9   8     1893.70     1829.67     27.20 o 
   5   9   8     4813.72     4701.26     53.78 o 
   7   9   8     3208.08     3206.18     43.71 o 
   9   9   8      669.77      704.01     17.88 o 
  11   9   8      260.62      246.03     12.68 o 
  13   9   8      142.71      122.35     14.19 o 
 -14  10   8       52.23       51.83     12.99 o 
 -12  10   8      598.24      620.68     23.22 o 
 -10  10   8      117.60      133.98     13.07 o 
  -8  10   8     2516.91     2668.28     42.63 o 
  -6  10   8     5409.92     5255.62    114.92 o 
  -4  10   8      271.79      279.44     10.37 o 
  -2  10   8     4134.33     4126.29     87.33 o 
   0  10   8     4595.59     4595.01     62.20 o 
   2  10   8     5294.04     5198.52     58.72 o 
   4  10   8     1635.04     1702.96     26.86 o 
   6  10   8      242.65      254.09     11.83 o 
   8  10   8     1994.75     1987.82     35.17 o 
  10  10   8      750.65      751.35     21.64 o 
  12  10   8       40.92       45.42     11.57 o 
 -13  11   8      221.00      223.60     17.16 o 
 -11  11   8      443.50      457.02     23.79 o 
  -9  11   8      261.03      256.57     15.24 o 
  -7  11   8     5354.91     5362.75     73.01 o 
  -5  11   8     1275.67     1283.57     22.91 o 
  -3  11   8     1483.29     1283.26     22.50 o 
  -1  11   8     1425.56     1434.28     28.22 o 
   1  11   8        0.94        1.59      5.21 o 
   3  11   8      745.24      768.20     20.87 o 
   5  11   8     2723.80     2589.36     51.77 o 
   7  11   8      894.57      936.36     37.76 o 
   9  11   8     1345.95     1326.43     32.35 o 
  11  11   8      230.32      205.23     15.89 o 
 -12  12   8      478.24      414.61     20.38 o 
 -10  12   8        2.66       -1.18      9.36 o 
  -8  12   8      673.58      732.94     20.28 o 
  -6  12   8     7544.20     7593.22     91.12 o 
  -4  12   8       79.28       86.22      8.18 o 
  -2  12   8     1218.83     1207.52     22.26 o 
   0  12   8     3120.19     3157.30     61.60 o 
   2  12   8     1075.24     1166.40     20.04 o 
   4  12   8     1056.89     1186.61     22.31 o 
   6  12   8      408.57      386.37     15.98 o 
   8  12   8     1277.27     1272.58     31.57 o 
  10  12   8      368.58      382.21     18.97 o 
  12  12   8        0.32        1.95     20.21 o 
 -11  13   8      498.34      540.67     22.38 o 
  -9  13   8       21.04        8.86      9.86 o 
  -7  13   8     1730.58     1776.22     30.07 o 
  -5  13   8     1630.76     1593.37     27.81 o 
  -3  13   8      411.70      446.15     13.82 o 
  -1  13   8     2725.83     2786.68     39.98 o 
   1  13   8        2.63        1.41      5.80 o 
   3  13   8      867.84      927.02     20.10 o 
   5  13   8     1677.15     1572.06     27.46 o 
   7  13   8      226.25      284.01     15.87 o 
   9  13   8      490.25      485.13     20.44 o 
  11  13   8       50.80       58.31     13.11 o 
 -10  14   8       90.11       99.59     13.64 o 
  -8  14   8      581.69      567.73     19.58 o 
  -6  14   8      218.37      204.25     11.50 o 
  -4  14   8       85.03       62.17      8.30 o 
  -2  14   8     1092.32     1080.02     22.00 o 
   0  14   8     2127.10     2020.38     29.84 o 
   2  14   8     1147.71     1097.07     20.55 o 
   4  14   8     2629.32     2479.91     37.85 o 
   6  14   8      187.01      161.46     14.92 o 
   8  14   8      827.69      921.81     33.48 o 
  10  14   8      105.94      121.31     14.34 o 
 -11  15   8      438.92      453.42     28.67 o 
  -9  15   8        2.34       -4.32     12.27 o 
  -7  15   8      640.16      732.04     21.62 o 
  -5  15   8       73.10       70.20      9.26 o 
  -3  15   8       50.96       56.90      8.55 o 
  -1  15   8     2700.51     2688.77     37.29 o 
   1  15   8       37.07       28.29      8.21 o 
   3  15   8     2603.47     2514.45     38.66 o 
   5  15   8      318.12      301.24     13.28 o 
   7  15   8       60.12       87.54     12.50 o 
   9  15   8      253.59      241.10     17.01 o 
 -10  16   8      137.63      150.59     16.02 o 
  -8  16   8      145.28      150.97     13.02 o 
  -6  16   8      678.74      646.56     18.93 o 
  -4  16   8       30.81       39.18      8.86 o 
  -2  16   8     1356.56     1353.54     30.62 o 
   0  16   8      505.21      503.53     14.85 o 
   2  16   8      266.10      236.95     12.33 o 
   4  16   8      530.53      538.37     16.75 o 
   6  16   8      161.61      164.76     15.08 o 
   8  16   8      147.64      135.90     14.67 o 
  -7  17   8      611.84      673.41     21.59 o 
  -5  17   8       87.23       71.54      9.98 o 
  -3  17   8      413.62      391.86     13.91 o 
  -1  17   8     1638.13     1632.11     28.18 o 
   1  17   8       34.61       34.53      9.03 o 
   3  17   8     1077.08     1124.73     24.60 o 
   5  17   8      370.69      355.34     15.06 o 
   7  17   8        8.50        5.41     20.84 o 
  -6  18   8      405.97      412.72     17.84 o 
  -4  18   8        1.78        5.60      7.80 o 
  -2  18   8     1505.65     1559.27     28.05 o 
   0  18   8      474.81      461.98     16.08 o 
   2  18   8      212.85      187.42     12.71 o 
   4  18   8      477.16      482.58     17.33 o 
   6  18   8       44.92       13.25     20.82 o 
  -5  19   8      163.82      163.18     12.70 o 
  -3  19   8      291.06      290.24     15.34 o 
  -1  19   8      937.99      978.97     24.28 o 
   1  19   8        1.48       -4.20     10.95 o 
   3  19   8      535.81      650.49     26.52 o 
 -15   1   9        6.30       19.21      9.81 o 
 -13   1   9       50.11       36.42      8.48 o 
 -11   1   9      193.25      215.10     11.90 o 
  -9   1   9     1501.54     1499.43     31.60 o 
  -7   1   9        8.30       41.83     14.94 o 
  -5   1   9     1272.22     1568.95     19.60 o 
  -3   1   9      528.67      560.93     13.45 o 
  -1   1   9     1579.44     1438.08     17.71 o 
   1   1   9     4146.65     4178.39     42.68 o 
   3   1   9     1647.81     1801.89     21.03 o 
   5   1   9       10.52        5.85      5.85 o 
   7   1   9       21.09        7.11      6.16 o 
   9   1   9      312.04      289.94     12.07 o 
  11   1   9        0.74       -6.74      6.74 o 
  13   1   9        0.05        6.79      9.31 o 
 -16   2   9       10.80       15.91      9.68 o 
 -14   2   9        0.00        9.35      8.06 o 
 -12   2   9       90.28       89.24      8.97 o 
 -10   2   9      226.05      179.49     10.67 o 
  -8   2   9      583.12      693.76     16.87 o 
  -6   2   9     1428.83     1600.32     20.01 o 
  -4   2   9     7801.91     8192.51     79.79 o 
  -2   2   9      132.33      153.48      5.25 o 
   0   2   9      857.01      868.24     12.45 o 
   2   2   9      237.02      219.55      6.13 o 
   4   2   9       11.23       15.62      4.20 o 
   6   2   9       26.76       26.34      6.24 o 
   8   2   9       73.70       76.66      8.06 o 
  10   2   9       83.43       63.27      8.41 o 
  12   2   9       24.87       21.20      8.08 o 
  14   2   9        0.55        0.30     10.52 o 
 -15   3   9       13.78       13.85      9.10 o 
 -13   3   9       95.55       77.44      9.53 o 
 -11   3   9      134.99      141.29     10.01 o 
  -9   3   9      944.83      887.05     20.88 o 
  -7   3   9     3095.62     3164.60     51.40 o 
  -5   3   9        8.26        3.65      3.64 o 
  -3   3   9      107.25      145.03      5.67 o 
  -1   3   9     2711.99     2823.21     30.44 o 
   1   3   9       21.21       14.61      3.61 o 
   3   3   9     2881.84     2854.92     31.04 o 
   5   3   9      334.47      269.32      9.65 o 
   7   3   9       12.24        2.65      5.96 o 
   9   3   9        0.71        7.70      6.67 o 
  11   3   9       37.44       36.59      8.04 o 
  13   3   9       25.25       14.51      9.93 o 
 -16   4   9       15.89       27.41     11.45 o 
 -14   4   9       27.76       19.81      8.57 o 
 -12   4   9      247.01      265.01     15.14 o 
 -10   4   9       15.96       24.64      7.31 o 
  -8   4   9      780.70      763.34     17.82 o 
  -6   4   9       81.39      101.41      5.13 o 
  -4   4   9      843.83      838.79     12.64 o 
  -2   4   9        5.84        2.85      3.33 o 
   0   4   9      524.01      613.27     15.62 o 
   2   4   9      318.54      278.69      6.86 o 
   4   4   9        0.58        0.94      3.20 o 
   6   4   9      119.85      110.89     10.16 o 
   8   4   9        7.39        7.72      6.09 o 
  10   4   9       28.36       24.14      7.92 o 
  12   4   9       54.51       43.82      9.07 o 
  14   4   9        9.36        5.63     12.37 o 
 -15   5   9        0.44        3.34      9.86 o 
 -13   5   9      214.91      192.44     13.04 o 
 -11   5   9       19.58        4.70      7.45 o 
  -9   5   9      102.07      100.29     10.81 o 
  -7   5   9     1509.15     1381.70     20.19 o 
  -5   5   9     1653.39     1563.95     19.63 o 
  -3   5   9     1755.15     1806.83     21.42 o 
  -1   5   9      993.39      860.60     12.73 o 
   1   5   9      360.58      302.77      7.33 o 
   3   5   9      907.88      934.96     13.78 o 
   5   5   9     1880.79     1886.77     31.03 o 
   7   5   9       59.90       56.15      6.95 o 
   9   5   9        2.48        1.00      6.59 o 
  11   5   9       56.17       52.69      8.78 o 
  13   5   9      178.42      218.83     16.22 o 
 -14   6   9       34.88       30.53     10.13 o 
 -12   6   9      321.20      337.90     15.19 o 
 -10   6   9      353.98      360.27     14.48 o 
  -8   6   9      245.96      225.77      9.74 o 
  -6   6   9       27.18        5.40      4.52 o 
  -4   6   9      185.25      175.77      5.81 o 
  -2   6   9      540.91      429.49      8.65 o 
   0   6   9      140.19      139.85      5.24 o 
   2   6   9      177.14      217.20      6.40 o 
   4   6   9      892.55      759.55     12.25 o 
   6   6   9      135.33      113.31      7.88 o 
   8   6   9        0.93        2.55      6.11 o 
  10   6   9      204.06      205.51     11.51 o 
  12   6   9       13.02       -1.09      8.23 o 
  14   6   9       26.31       19.81     12.43 o 
 -15   7   9        0.68      -11.06     11.06 o 
 -13   7   9       46.44       28.08     10.69 o 
 -11   7   9        4.05        1.01      9.68 o 
  -9   7   9        5.51        4.86      8.46 o 
  -7   7   9     1538.27     1453.04     21.40 o 
  -5   7   9      802.82      605.70     13.82 o 
  -3   7   9      950.01      774.97     20.12 o 
  -1   7   9     2023.14     2177.91     30.50 o 
   1   7   9     2332.31     2383.91     27.13 o 
   3   7   9        0.46        1.73      3.54 o 
   5   7   9     3008.24     2886.41     43.60 o 
   7   7   9      315.91      271.12     13.40 o 
   9   7   9      558.24      545.24     15.68 o 
  11   7   9       71.37       92.72     10.00 o 
  13   7   9       12.98       10.86     11.32 o 
 -14   8   9       12.65        5.69     10.64 o 
 -12   8   9       77.42       58.37     11.62 o 
 -10   8   9      399.37      333.80     17.68 o 
  -8   8   9        1.09       -7.79      7.79 o 
  -6   8   9      584.95      526.30     20.25 o 
  -4   8   9      184.27      198.30      9.18 o 
  -2   8   9      442.32      454.69     14.68 o 
   0   8   9      523.74      527.17     19.92 o 
   2   8   9        7.05        9.08      5.30 o 
   4   8   9      328.21      328.30      9.98 o 
   6   8   9       98.66       79.44      7.69 o 
   8   8   9       35.41       44.73      7.57 o 
  10   8   9      132.48      121.85     10.22 o 
  12   8   9        0.06       -7.84      7.84 o 
 -13   9   9       16.34       12.05     10.76 o 
 -11   9   9       75.07       60.06     11.75 o 
  -9   9   9      367.00      389.39     19.01 o 
  -7   9   9      106.01      104.06      9.32 o 
  -5   9   9     1443.71     1318.50     22.68 o 
  -3   9   9     2524.69     2334.30     54.28 o 
  -1   9   9      989.32      946.34     18.19 o 
   1   9   9      400.12      341.97     10.72 o 
   3   9   9      508.20      488.51     11.92 o 
   5   9   9      523.65      489.97     15.60 o 
   7   9   9       32.63       12.44      7.64 o 
   9   9   9      221.67      204.13     12.57 o 
  11   9   9       79.81       82.89     13.87 o 
  13   9   9       15.33       16.78     13.81 o 
 -14  10   9        2.13       -3.03     11.25 o 
 -12  10   9      133.22      117.78     13.90 o 
 -10  10   9      588.22      588.87     29.06 o 
  -8  10   9       26.64       32.16      9.93 o 
  -6  10   9      849.62      770.96     17.33 o 
  -4  10   9      101.98      110.34      8.10 o 
  -2  10   9       26.22       24.51      6.17 o 
   0  10   9        4.69        6.17      7.16 o 
   2  10   9      344.48      275.88      9.44 o 
   4  10   9     1570.67     1527.51     27.72 o 
   6  10   9       16.33       19.68      9.20 o 
   8  10   9      182.71      163.22     13.60 o 
  10  10   9      124.74      111.09     13.28 o 
  12  10   9        1.43       17.90     11.46 o 
 -13  11   9       26.95       19.93     11.64 o 
 -11  11   9       58.00       36.32     11.25 o 
  -9  11   9       50.65       84.24     11.70 o 
  -7  11   9      766.05      840.68     21.35 o 
  -5  11   9      255.96      255.76     11.01 o 
  -3  11   9     2938.07     2978.73     41.23 o 
  -1  11   9     1744.18     1725.19     27.71 o 
   1  11   9       22.47       10.80      6.92 o 
   3  11   9      126.91      118.65      7.86 o 
   5  11   9      424.34      360.45     14.39 o 
   7  11   9       21.48       19.12     10.03 o 
   9  11   9      368.37      428.92     19.18 o 
  11  11   9      183.31      213.56     17.29 o 
 -12  12   9      298.02      331.31     19.47 o 
 -10  12   9       28.92       33.49     11.45 o 
  -8  12   9       71.46       53.72     10.82 o 
  -6  12   9     1034.04      967.52     20.89 o 
  -4  12   9        4.22       -2.14      6.32 o 
  -2  12   9      177.93      194.70     10.07 o 
   0  12   9       41.97       72.67      8.09 o 
   2  12   9       66.68       50.64      7.03 o 
   4  12   9      663.75      705.49     26.82 o 
   6  12   9       52.90       47.74     12.91 o 
   8  12   9        0.31       -3.31      9.30 o 
  10  12   9        0.24        9.96     13.61 o 
 -11  13   9       13.54       20.99     11.44 o 
  -9  13   9      917.16      884.83     27.09 o 
  -7  13   9      434.87      500.27     17.54 o 
  -5  13   9       40.77       32.41      7.94 o 
  -3  13   9      134.47      120.80      9.29 o 
  -1  13   9     1028.09     1137.90     22.54 o 
   1  13   9      666.60      633.78     18.64 o 
   3  13   9      149.27      195.35     10.86 o 
   5  13   9      145.32      133.10     11.69 o 
   7  13   9       20.52       34.56     10.75 o 
   9  13   9        0.70       -1.62     10.36 o 
 -10  14   9       32.24       39.78     12.15 o 
  -8  14   9      271.55      297.53     17.66 o 
  -6  14   9      515.35      511.21     16.12 o 
  -4  14   9      418.30      413.67     14.32 o 
  -2  14   9      356.28      363.43     15.96 o 
   0  14   9       91.16       88.52      8.40 o 
   2  14   9       40.91       28.58      7.52 o 
   4  14   9      508.92      621.63     17.41 o 
   6  14   9      139.25      143.83     13.85 o 
   8  14   9       27.78       39.94     11.47 o 
  10  14   9        7.45        2.88     11.68 o 
  -9  15   9        1.21       -6.44     10.76 o 
  -7  15   9      466.92      473.17     18.03 o 
  -5  15   9      645.41      603.89     18.84 o 
  -3  15   9        1.37       -3.01      7.49 o 
  -1  15   9     1028.60     1076.43     21.15 o 
   1  15   9       92.77       66.23      8.61 o 
   3  15   9       12.18       20.61      8.91 o 
   5  15   9       32.94       37.62     11.07 o 
   7  15   9        0.22       13.49     10.83 o 
   9  15   9      207.61      236.11     20.01 o 
  -8  16   9        0.40       10.86     11.50 o 
  -6  16   9        1.24        5.01      8.43 o 
  -4  16   9       52.33       44.47      8.93 o 
  -2  16   9      307.83      329.40     12.87 o 
   0  16   9       47.50       48.20      8.74 o 
   2  16   9       37.45       26.67      8.69 o 
   4  16   9      241.83      276.97     13.50 o 
   6  16   9       89.48       84.89     12.94 o 
   8  16   9       13.54        7.59     11.00 o 
  -7  17   9      126.87      153.79     15.12 o 
  -5  17   9      155.32      146.84     11.92 o 
  -3  17   9       55.87       54.57      8.80 o 
  -1  17   9      551.42      564.88     16.47 o 
   1  17   9      137.51      130.99     10.46 o 
   3  17   9        5.40        1.59      8.74 o 
   5  17   9       23.93       40.56     10.77 o 
  -6  18   9       55.76       72.50     10.70 o 
  -4  18   9      118.20      114.20     11.34 o 
  -2  18   9      319.51      364.07     14.56 o 
   0  18   9        2.47        4.44      8.43 o 
   2  18   9        0.99       -8.76      8.81 o 
   4  18   9      240.67      274.45     14.68 o 
  -3  19   9       23.27       46.80      9.54 o 
  -1  19   9      304.75      333.40     15.88 o 
   1  19   9       57.72       45.14     11.21 o 
 -16   0  10      425.33      384.76     23.81 o 
 -14   0  10       14.71       -2.02     11.08 o 
 -12   0  10       37.97       29.13     10.82 o 
 -10   0  10     8112.38     8736.27    145.60 o 
  -8   0  10     4076.57     3922.01     71.12 o 
  -6   0  10     1688.68     1502.06     27.45 o 
  -4   0  10    11042.73    11414.85    155.11 o 
  -2   0  10     2826.96     2892.91     44.64 o 
   0   0  10      977.09     1071.09     23.83 o 
   2   0  10      458.27      511.35     16.30 o 
   4   0  10    14416.28    15029.68    235.28 o 
   6   0  10     6748.63     6452.35    109.41 o 
   8   0  10     2071.48     2241.71     48.36 o 
  10   0  10       36.90       47.70     12.09 o 
  12   0  10       75.83       72.59     13.39 o 
  14   0  10      247.24      247.72     25.07 o 
 -15   1  10      333.49      377.26     23.33 o 
 -13   1  10      525.66      492.37     15.97 o 
 -11   1  10      384.50      406.34     13.67 o 
  -9   1  10     2319.64     2224.75     38.42 o 
  -7   1  10     3476.74     3358.34     58.97 o 
  -5   1  10     5125.35     4885.59     50.26 o 
  -3   1  10      137.77      142.11      5.54 o 
  -1   1  10     6551.17     6173.20     61.45 o 
   1   1  10     4000.69     3783.18     39.62 o 
   3   1  10    11842.53    11848.62    113.43 o 
   5   1  10     4844.20     4895.13     60.16 o 
   7   1  10      912.55     1042.25     38.21 o 
   9   1  10      807.82      900.33     20.25 o 
  11   1  10      164.02      146.47     11.94 o 
  13   1  10      201.13      197.88     13.95 o 
 -16   2  10       94.29      112.03     21.57 o 
 -14   2  10       29.13       28.95      8.63 o 
 -12   2  10      318.37      336.88     13.16 o 
 -10   2  10     4410.19     4596.92     59.67 o 
  -8   2  10     8997.06     9680.12    111.19 o 
  -6   2  10     1230.25     1172.06     32.03 o 
  -4   2  10    12839.53    13680.81    130.37 o 
  -2   2  10     9737.61     9662.18     93.42 o 
   0   2  10     8884.09     9640.95     93.17 o 
   2   2  10       89.80       94.23      4.80 o 
   4   2  10     6698.67     6351.46     92.66 o 
   6   2  10     5589.02     5223.03    122.86 o 
   8   2  10     3269.54     3039.89     46.27 o 
  10   2  10      522.93      528.09     17.73 o 
  12   2  10      219.44      250.80     13.04 o 
  14   2  10      222.70      201.84     16.63 o 
 -15   3  10      622.27      620.16     21.46 o 
 -13   3  10      923.45      937.61     24.34 o 
 -11   3  10      735.73      708.56     17.93 o 
  -9   3  10      237.24      259.94     14.24 o 
  -7   3  10     6128.39     6283.83     68.50 o 
  -5   3  10     7106.04     7028.67     69.91 o 
  -3   3  10     1334.87     1356.88     17.68 o 
  -1   3  10     7718.62     7609.44     74.70 o 
   1   3  10    10508.23    10775.46    103.62 o 
   3   3  10     4490.64     4368.58     45.36 o 
   5   3  10     2136.73     2221.16     35.04 o 
   7   3  10     1071.33     1044.77     22.34 o 
   9   3  10     1713.33     1777.17     29.81 o 
  11   3  10      285.07      275.10     13.20 o 
  13   3  10        9.54       20.70      9.64 o 
 -14   4  10       10.20        8.03      9.38 o 
 -12   4  10     1594.80     1627.02     32.14 o 
 -10   4  10     2893.70     2939.94     41.63 o 
  -8   4  10     2700.43     2942.28     40.01 o 
  -6   4  10     1799.35     1740.23     21.88 o 
  -4   4  10     6543.29     6210.57     62.35 o 
  -2   4  10    16068.17    15871.70    150.21 o 
   0   4  10    11662.33    12089.95    115.75 o 
   2   4  10        0.67       -1.48      3.68 o 
   4   4  10     5788.13     5685.51     83.09 o 
   6   4  10     2675.11     2524.21     35.95 o 
   8   4  10      757.63      680.91     18.88 o 
  10   4  10      864.68      921.99     22.31 o 
  12   4  10      453.74      460.47     16.48 o 
  14   4  10      235.16      225.25     17.67 o 
 -15   5  10      651.32      698.49     38.86 o 
 -13   5  10       90.35       94.03     11.05 o 
 -11   5  10     2004.44     2000.07     35.92 o 
  -9   5  10     1193.91     1107.75     20.95 o 
  -7   5  10     4603.61     4619.75     52.52 o 
  -5   5  10     7324.02     7170.54     78.23 o 
  -3   5  10      578.79      611.16     10.86 o 
  -1   5  10     5506.66     5569.95     56.31 o 
   1   5  10    13220.63    13397.46    127.89 o 
   3   5  10     2189.84     2231.53     27.75 o 
   5   5  10       65.89       53.12      6.82 o 
   7   5  10      566.28      626.24     15.65 o 
   9   5  10     2161.08     2241.02     35.23 o 
  11   5  10      368.33      340.09     14.29 o 
  13   5  10      113.99       91.06     13.75 o 
 -14   6  10      129.49      143.82     14.89 o 
 -12   6  10      142.59      150.41     16.58 o 
 -10   6  10     2766.28     2833.33     45.39 o 
  -8   6  10     2222.17     2231.75     36.38 o 
  -6   6  10     2145.54     2072.17     27.33 o 
  -4   6  10    14999.20    15856.94    177.18 o 
  -2   6  10    13241.36    12593.70    120.52 o 
   0   6  10     8512.15     8702.43     85.10 o 
   2   6  10      282.73      222.01      6.79 o 
   4   6  10      549.24      560.71     13.55 o 
   6   6  10      348.11      329.01     11.25 o 
   8   6  10     1209.46     1132.56     33.69 o 
  10   6  10      540.61      624.52     25.58 o 
  12   6  10      151.61      150.43     11.97 o 
 -15   7  10      480.57      525.42     65.28 o 
 -13   7  10      114.87       98.22     13.37 o 
 -11   7  10     1429.87     1448.84     34.28 o 
  -9   7  10     1211.20     1176.84     35.29 o 
  -7   7  10     2871.85     2753.83     42.41 o 
  -5   7  10     5331.43     5483.85     66.53 o 
  -3   7  10      916.28      918.67     17.76 o 
  -1   7  10     4320.61     4273.41     64.79 o 
   1   7  10     7156.95     7375.66     85.94 o 
   3   7  10     2913.03     2915.04     31.15 o 
   5   7  10       50.58       48.73      6.97 o 
   7   7  10      357.81      363.06     12.44 o 
   9   7  10     1457.80     1592.25     28.43 o 
  11   7  10      361.17      306.01     14.17 o 
  13   7  10      110.47      122.09     16.92 o 
 -14   8  10       17.76       23.23     11.45 o 
 -12   8  10     1382.64     1282.87     33.22 o 
 -10   8  10     1642.26     1684.62     37.04 o 
  -8   8  10     1159.52     1044.87     26.97 o 
  -6   8  10     1405.49     1339.76     23.07 o 
  -4   8  10       31.04       34.00      6.09 o 
  -2   8  10     6227.07     5805.09     75.60 o 
   0   8  10     2422.47     2506.96     34.93 o 
   2   8  10       12.73        8.88      5.41 o 
   4   8  10     5323.92     5065.31     69.08 o 
   6   8  10     2686.55     2909.88     45.33 o 
   8   8  10      333.21      342.80     14.30 o 
  10   8  10      517.02      547.51     18.80 o 
  12   8  10      256.79      281.89     15.89 o 
 -13   9  10      422.76      379.68     19.84 o 
 -11   9  10      839.15      884.10     27.08 o 
  -9   9  10      650.76      581.61     22.62 o 
  -7   9  10     1553.53     1578.37     29.49 o 
  -5   9  10     1974.82     1828.69     28.54 o 
  -3   9  10      952.93     1120.01     20.63 o 
  -1   9  10     2634.48     2535.97     35.75 o 
   1   9  10     2114.68     2132.01     31.45 o 
   3   9  10     3779.68     3866.40     46.06 o 
   5   9  10     3479.90     3398.93     57.92 o 
   7   9  10      190.73      223.35     14.50 o 
   9   9  10      891.51      935.94     27.21 o 
  11   9  10      216.42      223.95     14.47 o 
 -12  10  10      228.24      260.48     17.62 o 
 -10  10  10     1190.76     1110.13     29.67 o 
  -8  10  10      476.97      458.77     22.62 o 
  -6  10  10     1718.66     1663.76     52.13 o 
  -4  10  10      791.22      785.84     21.88 o 
  -2  10  10     1293.83     1204.21     24.35 o 
   0  10  10     1337.02     1328.00     23.22 o 
   2  10  10        6.32       -3.98      5.04 o 
   4  10  10     1982.57     2107.59     35.91 o 
   6  10  10     1508.30     1519.91     49.38 o 
   8  10  10      344.33      377.57     18.02 o 
  10  10  10      339.56      355.03     18.82 o 
  12  10  10       50.50       53.71     14.07 o 
 -13  11  10      101.15      100.11     21.25 o 
 -11  11  10      466.59      458.67     21.25 o 
  -9  11  10      900.09      990.65     33.38 o 
  -7  11  10     1305.27     1366.57     28.23 o 
  -5  11  10     1952.93     1898.29     30.60 o 
  -3  11  10        5.23        5.69      7.02 o 
  -1  11  10     1157.12     1145.42     21.94 o 
   1  11  10     1902.46     1866.20     29.68 o 
   3  11  10     2521.27     2494.22     43.73 o 
   5  11  10     2401.28     2262.95     44.05 o 
   7  11  10       89.07      114.83     13.13 o 
   9  11  10      537.03      535.58     21.66 o 
  11  11  10       63.35       67.53     13.24 o 
 -12  12  10      198.99      255.99     18.45 o 
 -10  12  10     1016.54      992.28     29.29 o 
  -8  12  10     1029.79      987.88     28.18 o 
  -6  12  10     2359.13     2473.34     37.61 o 
  -4  12  10     1181.91     1211.28     23.38 o 
  -2  12  10      512.66      472.10     14.30 o 
   0  12  10      563.28      667.84     16.82 o 
   2  12  10       24.18       35.75      6.79 o 
   4  12  10     2340.36     2230.02     38.54 o 
   6  12  10      912.71      846.88     25.90 o 
   8  12  10       63.99       61.28     11.83 o 
  10  12  10       41.80       27.83     12.03 o 
 -11  13  10      276.60      271.21     25.81 o 
  -9  13  10      223.64      260.42     17.24 o 
  -7  13  10      591.15      575.84     18.78 o 
  -5  13  10     2231.17     2305.86     39.33 o 
  -3  13  10       12.54        7.53      6.95 o 
  -1  13  10     1493.33     1454.94     26.43 o 
   1  13  10      800.61      826.74     17.96 o 
   3  13  10      849.15      810.71     19.55 o 
   5  13  10     1128.24     1167.67     63.61 o 
   7  13  10      107.91      115.28     13.43 o 
   9  13  10      238.61      231.34     19.80 o 
 -10  14  10      106.78       91.45     14.26 o 
  -8  14  10     1041.82     1062.15     30.83 o 
  -6  14  10     1938.05     2087.99     34.71 o 
  -4  14  10      660.25      580.08     16.96 o 
  -2  14  10      473.06      472.59     15.28 o 
   0  14  10     3799.06     3661.41     47.01 o 
   2  14  10       70.10       63.39      8.28 o 
   4  14  10     1273.04     1214.68     27.50 o 
   6  14  10      308.37      327.82     17.99 o 
   8  14  10      203.28      237.94     17.13 o 
  -9  15  10       18.83        5.15     15.84 o 
  -7  15  10      746.90      693.04     21.87 o 
  -5  15  10     1629.28     1603.82     29.77 o 
  -3  15  10        2.38       -4.88      7.59 o 
  -1  15  10     1899.75     1926.55     33.28 o 
   1  15  10     1333.02     1206.15     23.11 o 
   3  15  10      256.86      208.65     13.34 o 
   5  15  10      350.83      310.97     17.69 o 
   7  15  10       58.23       54.42     12.66 o 
  -8  16  10        1.25       -1.02     11.42 o 
  -6  16  10      773.64      830.76     21.72 o 
  -4  16  10      351.10      319.22     14.23 o 
  -2  16  10      347.64      362.81     13.54 o 
   0  16  10     1667.71     1733.57     29.13 o 
   2  16  10        3.37       -6.23      8.34 o 
   4  16  10      631.14      684.28     23.79 o 
   6  16  10      146.13      145.13     15.15 o 
  -7  17  10      172.67      170.30     14.51 o 
  -5  17  10      659.77      667.77     19.78 o 
  -3  17  10       11.21       10.33      7.87 o 
  -1  17  10      938.75     1031.83     22.23 o 
   1  17  10      261.46      218.28     12.32 o 
   3  17  10      168.28      162.80     12.37 o 
   5  17  10      199.41      220.57     16.93 o 
  -4  18  10      199.48      213.26     13.39 o 
  -2  18  10      259.26      266.91     13.47 o 
   0  18  10      572.03      607.65     17.86 o 
   2  18  10        0.25       13.18      9.08 o 
 -15   1  11        0.23       -1.51      8.66 o 
 -13   1  11        6.77        8.96      7.81 o 
 -11   1  11        0.17        4.10      6.81 o 
  -9   1  11     1563.65     1551.04     37.83 o 
  -7   1  11      458.64      454.56     12.54 o 
  -5   1  11      309.78      304.63      8.09 o 
  -3   1  11      215.86      202.80      9.95 o 
  -1   1  11      851.06      859.95     13.39 o 
   1   1  11      995.56     1043.55     15.11 o 
   3   1  11       63.41       42.32      6.24 o 
   5   1  11       10.10        0.01      6.27 o 
   7   1  11       21.74       17.42      7.00 o 
   9   1  11      383.68      321.64     12.97 o 
  11   1  11       42.59       43.35      9.11 o 
  13   1  11        6.25        6.13      8.89 o 
 -14   2  11        9.04       17.76      8.41 o 
 -12   2  11      177.91      129.18     10.31 o 
 -10   2  11      506.11      566.77     15.72 o 
  -8   2  11      388.67      363.14     11.83 o 
  -6   2  11      901.54      851.32     13.94 o 
  -4   2  11      472.37      496.87     10.39 o 
  -2   2  11       32.92       53.03      4.73 o 
   0   2  11      318.40      388.92      8.84 o 
   2   2  11       69.46       79.71      5.49 o 
   4   2  11       37.40       30.53      6.48 o 
   6   2  11      206.87      246.67     10.80 o 
   8   2  11       67.50       59.70      8.32 o 
  10   2  11        1.79       -7.07      7.62 o 
  12   2  11        0.05       -2.09      9.49 o 
 -15   3  11        1.52       -9.55      9.56 o 
 -13   3  11        0.07        2.14      7.51 o 
 -11   3  11       92.27       81.18      8.91 o 
  -9   3  11       99.51      100.07      8.66 o 
  -7   3  11      282.15      288.33     10.53 o 
  -5   3  11      265.58      305.57      8.06 o 
  -3   3  11     1731.62     1640.90     30.53 o 
  -1   3  11       66.74       57.20      4.86 o 
   1   3  11      461.21      440.05      9.44 o 
   3   3  11        2.93       16.93      5.49 o 
   5   3  11      506.04      456.29     15.25 o 
   7   3  11       20.13       11.50      6.75 o 
   9   3  11       62.07       62.95      8.73 o 
  11   3  11      100.57      120.11     11.18 o 
  13   3  11        6.72        1.81      8.79 o 
 -14   4  11       21.26       18.55      9.60 o 
 -12   4  11       39.84       21.42      9.04 o 
 -10   4  11      164.61      166.54     10.20 o 
  -8   4  11        1.15        2.53      5.77 o 
  -6   4  11     1039.62      961.06     15.08 o 
  -4   4  11     1440.53     1517.45     23.92 o 
  -2   4  11       26.57       33.97      4.53 o 
   0   4  11      612.95      474.69     10.00 o 
   2   4  11      561.54      501.50     10.21 o 
   4   4  11      104.07      121.00      8.05 o 
   6   4  11       31.95       53.42      7.70 o 
   8   4  11        0.25       -3.63      6.78 o 
  10   4  11      109.02       98.09     10.41 o 
  12   4  11        0.92        3.90      9.00 o 
 -15   5  11       39.49       36.25     13.35 o 
 -13   5  11       75.99       54.22     10.57 o 
 -11   5  11      314.96      280.76     14.95 o 
  -9   5  11      356.51      322.84     13.49 o 
  -7   5  11       72.68       52.65      7.71 o 
  -5   5  11       87.48      134.02      6.15 o 
  -3   5  11     1462.01     1346.74     18.15 o 
  -1   5  11      106.51       85.52      6.50 o 
   1   5  11      164.72      131.07      6.01 o 
   3   5  11       18.05        3.57      4.83 o 
   5   5  11     1720.15     1725.19     27.53 o 
   7   5  11       19.83       29.22      6.96 o 
   9   5  11        0.78        7.24      7.51 o 
  11   5  11       28.97       31.38      9.41 o 
  13   5  11       16.43       22.43     11.12 o 
 -14   6  11        0.54       -1.35     13.47 o 
 -12   6  11        5.61        8.13     10.21 o 
 -10   6  11        1.35        4.99     10.28 o 
  -8   6  11        0.10        4.21      8.17 o 
  -6   6  11      968.59      993.20     18.85 o 
  -4   6  11      632.09      591.45     14.28 o 
  -2   6  11      595.59      600.46     18.71 o 
   0   6  11      403.60      398.40     12.16 o 
   2   6  11      394.56      370.41     11.04 o 
   4   6  11      195.76      165.29      8.91 o 
   6   6  11      212.20      167.53     10.55 o 
   8   6  11        6.55        5.64      6.97 o 
  10   6  11      104.22      117.55     10.46 o 
  12   6  11       15.44       15.76      9.30 o 
 -13   7  11      172.27      165.76     15.45 o 
 -11   7  11       16.04        8.14     10.32 o 
  -9   7  11      589.25      560.41     20.18 o 
  -7   7  11      774.29      628.87     17.44 o 
  -5   7  11     2370.88     2282.21     39.19 o 
  -3   7  11       90.42      107.84      8.59 o 
  -1   7  11      546.09      524.70     13.58 o 
   1   7  11      410.22      380.99     12.89 o 
   3   7  11      176.59      152.60      9.80 o 
   5   7  11     2248.34     2404.04     39.11 o 
   7   7  11        2.29       -6.37      6.37 o 
   9   7  11       41.03       55.41      8.87 o 
  11   7  11       64.82       60.35     10.08 o 
 -14   8  11        0.56        4.73     11.71 o 
 -12   8  11       27.19       28.01     11.16 o 
 -10   8  11       18.08       18.18     10.41 o 
  -8   8  11       36.02       37.26      9.99 o 
  -6   8  11      130.50      119.75      8.58 o 
  -4   8  11       21.31       18.03      6.29 o 
  -2   8  11     1070.77     1051.57     19.82 o 
   0   8  11     1620.74     1544.32     27.44 o 
   2   8  11      688.11      594.43     14.47 o 
   4   8  11      917.99      831.78     23.39 o 
   6   8  11       28.15       31.01     10.11 o 
   8   8  11       36.35       28.23      8.97 o 
  10   8  11       72.96       80.28     11.22 o 
  12   8  11       81.78       70.86     13.83 o 
 -13   9  11        6.60       13.34     11.17 o 
 -11   9  11      211.91      182.72     15.49 o 
  -9   9  11      231.21      229.15     15.46 o 
  -7   9  11      359.97      329.71     14.62 o 
  -5   9  11     2249.90     2144.52     32.42 o 
  -3   9  11      388.66      425.48     15.57 o 
  -1   9  11        0.53       -2.76      5.88 o 
   1   9  11      385.92      339.25     11.64 o 
   3   9  11      244.39      216.27      9.03 o 
   5   9  11      376.49      391.42     17.37 o 
   7   9  11       34.76       42.38     11.03 o 
   9   9  11       25.62       30.26     11.05 o 
  11   9  11       30.22       26.41     11.74 o 
 -12  10  11        6.90      -10.37     10.37 o 
 -10  10  11       27.03       21.86     10.43 o 
  -8  10  11       15.57       17.09      9.99 o 
  -6  10  11      161.24      184.19     10.04 o 
  -4  10  11      162.37      146.46      9.29 o 
  -2  10  11      703.65      692.87     16.77 o 
   0  10  11     2731.58     2590.56     37.51 o 
   2  10  11      557.51      554.63     13.54 o 
   4  10  11      366.11      325.26     16.12 o 
   6  10  11       28.13       27.36     10.90 o 
   8  10  11        3.92        5.11      9.95 o 
  10  10  11       96.87       93.95     15.06 o 
 -11  11  11      195.06      190.26     16.37 o 
  -9  11  11      464.09      467.50     29.88 o 
  -7  11  11        2.96        0.40      7.81 o 
  -5  11  11     1460.97     1448.28     26.16 o 
  -3  11  11      583.04      589.50     15.78 o 
  -1  11  11      214.53      232.85     10.85 o 
   1  11  11      201.95      183.55     10.28 o 
   3  11  11      185.07      177.19      9.45 o 
   5  11  11      475.91      499.03     24.57 o 
   7  11  11       41.48       28.16     13.36 o 
   9  11  11        2.70      -10.42     12.30 o 
  11  11  11        5.74       -5.17     11.68 o 
 -12  12  11        7.36       19.47     12.34 o 
 -10  12  11      197.54      172.72     16.15 o 
  -8  12  11        8.48       14.79     15.51 o 
  -6  12  11      176.67      177.78     12.26 o 
  -4  12  11      267.71      245.20     13.01 o 
  -2  12  11      148.81      155.69     12.48 o 
   0  12  11     1028.29     1053.34     21.82 o 
   2  12  11      332.32      301.23     11.24 o 
   4  12  11       32.19       17.83     10.04 o 
   6  12  11      364.76      369.54     18.48 o 
   8  12  11        4.44      -10.11     10.11 o 
  10  12  11        4.56      -11.15     11.15 o 
 -11  13  11      109.12      121.81     15.23 o 
  -9  13  11      233.65      198.60     16.61 o 
  -7  13  11      264.49      289.90     14.96 o 
  -5  13  11      251.87      232.24     14.17 o 
  -3  13  11      459.24      425.36     14.59 o 
  -1  13  11       24.41        6.96      8.09 o 
   1  13  11       76.44       47.69      7.62 o 
   3  13  11        3.09       -0.20      6.75 o 
   5  13  11      462.41      515.06     21.02 o 
   7  13  11       59.55      102.57     13.96 o 
   9  13  11      211.14      315.09     19.45 o 
 -10  14  11       87.01       86.07     17.54 o 
  -8  14  11      212.85      208.08     16.85 o 
  -6  14  11      436.97      458.28     18.00 o 
  -4  14  11      125.38      113.24     10.35 o 
  -2  14  11        0.26        5.72      7.57 o 
   0  14  11      140.22      162.00     11.06 o 
   2  14  11      116.61      116.86      9.41 o 
   4  14  11        7.89       14.99     10.21 o 
   6  14  11       67.70       83.63     13.14 o 
   8  14  11        2.22       -2.20     11.53 o 
  -9  15  11      168.90      162.28     16.25 o 
  -7  15  11      112.52       90.03     11.82 o 
  -5  15  11      109.37      120.42     11.33 o 
  -3  15  11      162.92      168.79     11.59 o 
  -1  15  11       61.05       71.46      8.98 o 
   1  15  11      182.85      180.48     12.03 o 
   3  15  11        0.74       -8.91      8.91 o 
   5  15  11      235.80      278.18     17.93 o 
   7  15  11      114.46      127.66     14.96 o 
  -8  16  11       98.89      114.96     15.37 o 
  -6  16  11      120.04      114.88     13.64 o 
  -4  16  11       51.66       56.79      9.95 o 
  -2  16  11        1.22        1.81      7.45 o 
   0  16  11      505.25      482.62     15.44 o 
   2  16  11      223.29      247.62     14.77 o 
   4  16  11       60.75       60.18     12.84 o 
   6  16  11       20.11       14.73     11.97 o 
  -5  17  11       96.02      112.71     11.68 o 
  -3  17  11      178.30      175.79     11.68 o 
  -1  17  11        8.43       18.34      8.43 o 
   1  17  11        3.54       13.78      8.59 o 
   3  17  11       23.91       39.54     11.01 o 
  -2  18  11       55.46       49.00      9.58 o 
   0  18  11      126.84      128.52     11.36 o 
   2  18  11        8.36        5.83     13.20 o 
 -14   0  12      364.22      388.21     33.01 o 
 -12   0  12      479.84      486.09     24.05 o 
 -10   0  12     1121.02     1093.08     48.02 o 
  -8   0  12     7527.90     8079.11    134.89 o 
  -6   0  12     5996.07     5812.79    211.43 o 
  -4   0  12     5091.18     5014.43     73.97 o 
  -2   0  12     1986.34     1922.91     33.61 o 
   0   0  12     1653.80     1349.65     26.10 o 
   2   0  12     4343.12     4452.32     66.30 o 
   4   0  12     6094.01     6170.37    115.37 o 
   6   0  12       14.75       13.79      9.82 o 
   8   0  12      414.77      468.07     20.59 o 
  10   0  12      703.91      832.08     32.05 o 
  12   0  12       20.59        6.14     14.14 o 
 -15   1  12       93.13       94.95     11.55 o 
 -13   1  12      153.42      154.22     11.37 o 
 -11   1  12      815.79      793.94     19.34 o 
  -9   1  12     9203.70     9904.78    131.29 o 
  -7   1  12      996.94     1076.84     20.52 o 
  -5   1  12     1444.68     1336.24     20.08 o 
  -3   1  12     6008.29     6150.81     62.55 o 
  -1   1  12     8353.72     8354.17     82.52 o 
   1   1  12     1464.71     1456.26     19.45 o 
   3   1  12      595.95      608.52     27.66 o 
   5   1  12     7329.28     7409.84     88.17 o 
   7   1  12      310.79      248.53     11.54 o 
   9   1  12       64.00       63.50      8.94 o 
  11   1  12      176.61      201.15     12.68 o 
  13   1  12       96.42       88.22     11.13 o 
 -14   2  12      265.46      242.71     15.66 o 
 -12   2  12      580.74      572.02     17.05 o 
 -10   2  12     1710.26     1627.82     28.33 o 
  -8   2  12      539.80      526.51     14.41 o 
  -6   2  12     3710.34     3855.28     42.13 o 
  -4   2  12     3092.34     3022.04     43.34 o 
  -2   2  12        8.90       16.69      6.43 o 
   0   2  12     5856.35     5829.16     59.49 o 
   2   2  12     3593.82     3612.81     86.56 o 
   4   2  12     5019.65     5117.43     63.44 o 
   6   2  12      630.79      629.35     16.41 o 
   8   2  12      190.91      239.81     11.84 o 
  10   2  12      773.57      879.43     21.59 o 
  12   2  12       50.23       51.39     10.08 o 
 -15   3  12      183.30      192.22     14.97 o 
 -13   3  12       21.01       11.81      9.00 o 
 -11   3  12      796.27      830.38     19.75 o 
  -9   3  12      774.29      786.23     18.18 o 
  -7   3  12      398.78      471.51     13.23 o 
  -5   3  12     1265.76     1124.94     16.78 o 
  -3   3  12     7129.41     7095.14     71.23 o 
  -1   3  12    10009.85     9984.35     97.42 o 
   1   3  12     1573.94     1542.50     22.41 o 
   3   3  12      790.17      758.44     18.65 o 
   5   3  12     4891.66     4765.13     60.41 o 
   7   3  12      738.98      660.65     17.29 o 
   9   3  12      398.74      335.05     16.38 o 
  11   3  12      119.24      148.81     14.19 o 
  13   3  12       76.17       89.25     11.50 o 
 -14   4  12      526.72      500.82     23.85 o 
 -12   4  12      513.43      487.20     28.78 o 
 -10   4  12      160.55      157.35     11.63 o 
  -8   4  12     1012.18     1111.21     21.38 o 
  -6   4  12     7902.58     8183.25     81.97 o 
  -4   4  12     1833.85     1696.02     23.41 o 
  -2   4  12      254.38      233.94      8.44 o 
   0   4  12     3693.85     3435.96     37.79 o 
   2   4  12     5637.99     6010.53     65.47 o 
   4   4  12     3508.66     3697.30     52.98 o 
   6   4  12      166.00      167.41      9.85 o 
   8   4  12      221.72      221.55     11.71 o 
  10   4  12      914.42      967.48     22.72 o 
  12   4  12      174.01      150.39     13.20 o 
 -13   5  12      156.96      159.37     15.11 o 
 -11   5  12     1409.94     1400.47     48.12 o 
  -9   5  12      327.04      346.48     14.54 o 
  -7   5  12     2681.89     2705.54     42.19 o 
  -5   5  12     3195.82     3059.40     37.63 o 
  -3   5  12     3274.15     3248.08     50.96 o 
  -1   5  12    10159.64     9986.37     97.66 o 
   1   5  12     2207.98     2175.48     26.30 o 
   3   5  12      190.98      165.05      8.83 o 
   5   5  12     1747.97     1649.62     27.95 o 
   7   5  12      913.17      890.55     20.11 o 
   9   5  12      316.54      272.56     12.82 o 
  11   5  12      420.61      455.68     16.92 o 
 -14   6  12      679.91      741.81     26.95 o 
 -12   6  12      104.10      130.18     13.97 o 
 -10   6  12      557.98      607.80     22.95 o 
  -8   6  12      611.51      613.34     20.55 o 
  -6   6  12     3369.40     3429.50     45.67 o 
  -4   6  12     4254.28     4457.62     62.11 o 
  -2   6  12      581.05      652.95     18.48 o 
   0   6  12     2756.73     2666.26     40.32 o 
   2   6  12      140.57      208.99      9.18 o 
   4   6  12      215.22      276.10     11.12 o 
   6   6  12      913.39      887.36     25.09 o 
   8   6  12      156.21      145.48     10.59 o 
  10   6  12     1237.58     1381.77     30.26 o 
  12   6  12      146.00      164.12     13.21 o 
 -13   7  12      131.95      143.70     15.63 o 
 -11   7  12      981.14      897.93     40.38 o 
  -9   7  12      466.70      514.97     29.88 o 
  -7   7  12      933.91      887.95     25.21 o 
  -5   7  12     2400.28     2251.06     33.25 o 
  -3   7  12     1380.84     1359.41     23.41 o 
  -1   7  12     3894.92     3786.36     61.47 o 
   1   7  12      893.59      872.60     25.19 o 
   3   7  12      195.40      170.63     12.51 o 
   5   7  12     1462.08     1575.80     34.58 o 
   7   7  12      666.89      645.67     22.66 o 
   9   7  12      136.69      113.48     11.52 o 
  11   7  12      363.57      370.03     17.53 o 
 -12   8  12      600.12      568.31     30.19 o 
 -10   8  12      542.57      571.91     21.86 o 
  -8   8  12      400.18      408.05     22.97 o 
  -6   8  12     2416.78     2385.04     35.36 o 
  -4   8  12      897.63      850.96     18.15 o 
  -2   8  12      125.99      119.07      8.47 o 
   0   8  12     1854.40     1925.17     29.77 o 
   2   8  12     4862.46     5093.89     63.54 o 
   4   8  12     2499.15     2588.68     76.26 o 
   6   8  12      710.94      663.32     34.08 o 
   8   8  12      103.90      112.97     13.02 o 
  10   8  12      563.82      590.19     23.18 o 
 -13   9  12       17.58       17.28     12.10 o 
 -11   9  12      555.15      584.30     39.25 o 
  -9   9  12      957.68      887.74     31.86 o 
  -7   9  12       77.97       68.42     13.05 o 
  -5   9  12     1082.00     1010.16     20.50 o 
  -3   9  12     1845.09     1805.57     41.01 o 
  -1   9  12     1509.30     1426.28     30.82 o 
   1   9  12      838.36      781.80     17.78 o 
   3   9  12      436.30      395.11     17.25 o 
   5   9  12     1675.45     1751.24     60.11 o 
   7   9  12      284.72      273.21     16.69 o 
   9   9  12      155.47      178.14     15.51 o 
  11   9  12       22.67        9.36     12.14 o 
 -12  10  12      193.50      225.00     17.71 o 
 -10  10  12     1301.44     1373.13     55.33 o 
  -8  10  12      445.97      416.57     19.08 o 
  -6  10  12      825.88      876.30     19.63 o 
  -4  10  12     1450.96     1398.33     30.09 o 
  -2  10  12       97.77      105.05      8.70 o 
   0  10  12     1608.60     1646.99     27.65 o 
   2  10  12     1338.99     1323.52     27.12 o 
   4  10  12     1562.90     1502.96     34.43 o 
   6  10  12      753.60      739.33     32.42 o 
   8  10  12       57.45       62.73     11.89 o 
  10  10  12      253.78      249.45     18.15 o 
 -11  11  12      670.50      768.59     31.50 o 
  -9  11  12     1944.99     1891.55     42.01 o 
  -7  11  12       50.38       66.90     11.83 o 
  -5  11  12     1474.96     1473.11     26.57 o 
  -3  11  12      567.42      580.68     16.02 o 
  -1  11  12     1181.66     1182.61     23.01 o 
   1  11  12      743.86      776.25     18.53 o 
   3  11  12        9.11       16.52      9.89 o 
   5  11  12     2033.23     2059.46     43.19 o 
   7  11  12      136.78      132.98     15.38 o 
   9  11  12       28.80       40.52     11.90 o 
 -10  12  12      392.45      353.77     35.16 o 
  -8  12  12     1172.78     1251.66     54.75 o 
  -6  12  12     1005.31     1051.28     28.26 o 
  -4  12  12     1212.33     1201.60     24.16 o 
  -2  12  12      315.53      304.14     12.66 o 
   0  12  12      965.28      937.30     22.51 o 
   2  12  12      502.39      471.27     13.68 o 
   4  12  12      740.59      627.37     25.85 o 
   6  12  12      290.65      234.20     22.35 o 
   8  12  12       80.59       86.14     20.39 o 
  -9  13  12      555.24      490.33     22.67 o 
  -7  13  12       54.12       58.89     12.45 o 
  -5  13  12     1129.27     1192.53     24.88 o 
  -3  13  12      292.97      258.13     14.41 o 
  -1  13  12     1003.75      942.72     21.35 o 
   1  13  12     1159.16     1210.62     22.48 o 
   3  13  12        1.27       -0.76      9.73 o 
   5  13  12      833.96      859.61     27.30 o 
   7  13  12      113.48      115.50     14.46 o 
  -8  14  12        3.24        2.61     11.86 o 
  -6  14  12      537.16      539.59     19.47 o 
  -4  14  12     1119.29     1075.81     25.91 o 
  -2  14  12       32.20       35.33      8.73 o 
   0  14  12     2186.95     2053.50     31.77 o 
   2  14  12      336.82      328.18     20.31 o 
   4  14  12      335.35      329.52     18.41 o 
   6  14  12      631.57      669.99     25.06 o 
  -7  15  12        4.81        1.52     11.61 o 
  -5  15  12      945.80     1073.46     27.38 o 
  -3  15  12      245.13      249.43     14.87 o 
  -1  15  12      622.47      559.00     19.44 o 
   1  15  12     1034.21     1072.10     27.41 o 
   3  15  12       11.71       19.95     10.98 o 
   5  15  12      501.45      453.08     29.35 o 
  -6  16  12      393.47      377.61     18.07 o 
  -4  16  12      590.96      558.11     20.19 o 
  -2  16  12       52.20       25.61     11.39 o 
   0  16  12      892.04      932.47     21.32 o 
   2  16  12       62.65       71.69     11.30 o 
   4  16  12       66.10       83.66     13.35 o 
  -5  17  12      857.21      972.28     29.97 o 
  -3  17  12       57.32       34.42     10.90 o 
  -1  17  12      245.00      240.15     14.10 o 
   1  17  12      442.16      474.97     16.26 o 
   3  17  12        0.80        6.83     10.99 o 
 -13   1  13       36.52       30.70      9.12 o 
 -11   1  13     1512.85     1434.47     35.50 o 
  -9   1  13       37.84       40.85      8.15 o 
  -7   1  13      142.93      152.92      9.09 o 
  -5   1  13       11.33        8.14      4.81 o 
  -3   1  13      726.76      835.18     14.41 o 
  -1   1  13       35.43       46.42      5.71 o 
   1   1  13       49.55       47.12      5.40 o 
   3   1  13        0.48        3.62      6.11 o 
   5   1  13        2.67       -0.15      6.74 o 
   7   1  13      114.02       73.02      9.03 o 
   9   1  13        7.43        9.65      8.34 o 
  11   1  13       10.95        9.21      8.93 o 
 -14   2  13       18.28       21.41     10.28 o 
 -12   2  13      185.50      157.56     11.26 o 
 -10   2  13       77.93       98.45      9.61 o 
  -8   2  13      792.00      749.39     27.80 o 
  -6   2  13       21.12       50.76      5.73 o 
  -4   2  13       43.33       43.40      5.44 o 
  -2   2  13      610.16      590.81     11.97 o 
   0   2  13      392.15      367.07      9.36 o 
   2   2  13      348.83      301.69     10.88 o 
   4   2  13      111.40      119.48      8.66 o 
   6   2  13        0.97        6.71      7.30 o 
   8   2  13       22.90       13.09      7.89 o 
  10   2  13       41.06       46.39     10.70 o 
  12   2  13        0.04       -9.04      9.04 o 
 -13   3  13        0.55       -3.86      9.01 o 
 -11   3  13       12.34       -3.62      8.50 o 
  -9   3  13        1.35        1.87      6.79 o 
  -7   3  13      247.49      234.92     11.54 o 
  -5   3  13      112.63      122.18      7.86 o 
  -3   3  13       53.13       57.40      5.70 o 
  -1   3  13      244.49      257.74      8.12 o 
   1   3  13        4.51        0.84      4.79 o 
   3   3  13       17.17        7.82      6.26 o 
   5   3  13      153.02      156.28      9.87 o 
   7   3  13        3.61       -4.17      7.62 o 
   9   3  13       14.75       18.14      9.44 o 
  11   3  13        8.71        6.75      8.99 o 
 -14   4  13        4.84        7.10     11.90 o 
 -12   4  13        4.02       14.17     10.41 o 
 -10   4  13        3.46        6.82      8.18 o 
  -8   4  13     1482.16     1359.38     31.15 o 
  -6   4  13        5.05        4.15      6.09 o 
  -4   4  13        0.19       -1.82      4.72 o 
  -2   4  13       85.65       68.45      5.71 o 
   0   4  13      968.24      943.54     15.33 o 
   2   4  13     1121.11     1076.30     20.24 o 
   4   4  13       18.95       38.87      7.43 o 
   6   4  13        1.21        5.37      7.21 o 
   8   4  13        2.98        5.70      8.85 o 
  10   4  13       87.73       71.04     10.13 o 
  12   4  13        2.41       -9.29      9.29 o 
 -13   5  13       47.45       48.02     12.19 o 
 -11   5  13        1.98        2.04      9.92 o 
  -9   5  13       14.34       28.08      9.58 o 
  -7   5  13      721.30      674.40     21.34 o 
  -5   5  13      241.85      246.17     10.45 o 
  -3   5  13       27.07       19.77      6.26 o 
  -1   5  13       62.32       52.55      7.07 o 
   1   5  13     1110.56     1164.10     17.55 o 
   3   5  13      216.58      217.34      9.97 o 
   5   5  13        8.62       14.64      7.09 o 
   7   5  13      122.78      147.68     11.87 o 
   9   5  13        2.43        8.92      7.82 o 
  11   5  13       22.01       43.15     10.60 o 
 -12   6  13       34.85       36.11     11.78 o 
 -10   6  13       65.77       75.11     11.63 o 
  -8   6  13       74.46       75.40     13.19 o 
  -6   6  13       91.28       70.59      8.52 o 
  -4   6  13      897.04      858.82     19.99 o 
  -2   6  13      199.88      197.18     14.04 o 
   0   6  13      371.35      351.65     11.55 o 
   2   6  13      427.46      346.47     15.51 o 
   4   6  13        9.08       -8.20      8.20 o 
   6   6  13       78.04       61.26      9.57 o 
   8   6  13        6.36        0.65      8.45 o 
  10   6  13       45.91       47.31     10.77 o 
 -13   7  13        5.41       24.78     12.37 o 
 -11   7  13        2.05       -6.31      9.71 o 
  -9   7  13      139.35       96.19     12.29 o 
  -7   7  13      723.08      812.24     28.74 o 
  -5   7  13       98.71      105.95      8.65 o 
  -3   7  13        7.45        4.24      6.26 o 
  -1   7  13       90.00       90.39      8.15 o 
   1   7  13       19.77       17.58      6.69 o 
   3   7  13     1541.66     1611.70     34.71 o 
   5   7  13        0.04       -4.07      9.75 o 
   7   7  13      168.46      218.38     15.54 o 
   9   7  13       40.65       62.20     12.79 o 
  11   7  13      104.47       97.41     15.01 o 
 -12   8  13       64.81       50.14     12.64 o 
 -10   8  13      186.72      163.72     14.65 o 
  -8   8  13       62.41       60.80     11.13 o 
  -6   8  13      541.98      549.88     17.08 o 
  -4   8  13     2144.34     2215.04     33.70 o 
  -2   8  13      747.24      736.17     17.31 o 
   0   8  13        0.94       10.48      9.07 o 
   2   8  13      346.52      361.54     16.92 o 
   4   8  13        6.74       -5.79      9.10 o 
   6   8  13      226.89      224.28     26.98 o 
   8   8  13       51.71       43.01     11.55 o 
  10   8  13        0.93        5.34     11.20 o 
 -11   9  13        8.95        4.71     11.12 o 
  -9   9  13       99.06       75.90     12.21 o 
  -7   9  13       57.93       56.79     13.13 o 
  -5   9  13       57.77       61.37      8.34 o 
  -3   9  13       98.10       94.94      8.87 o 
  -1   9  13        0.56       -0.99      6.67 o 
   1   9  13     1216.58     1150.50     25.10 o 
   3   9  13      109.31      109.06     12.04 o 
   5   9  13       33.85       40.10     11.00 o 
   7   9  13       75.64      105.54     13.42 o 
   9   9  13        9.39        1.80     11.16 o 
 -12  10  13      162.37      161.72     16.92 o 
 -10  10  13       59.09       42.54     12.29 o 
  -8  10  13        6.37       -0.15     13.05 o 
  -6  10  13       67.71       80.65     11.29 o 
  -4  10  13      881.21      838.32     19.65 o 
  -2  10  13      949.54      955.82     20.47 o 
   0  10  13        7.04        8.87      7.26 o 
   2  10  13      264.58      288.88     16.16 o 
   4  10  13       23.54       30.76     10.52 o 
   6  10  13        2.50       -0.46     10.27 o 
   8  10  13       36.48       25.93     11.87 o 
  10  10  13      120.29      119.52     15.20 o 
 -11  11  13      171.04      193.15     17.31 o 
  -9  11  13       78.01       89.34     13.96 o 
  -7  11  13       26.07       18.91     10.70 o 
  -5  11  13        4.47        5.66      7.36 o 
  -3  11  13        8.18        5.74      7.17 o 
  -1  11  13        2.50        7.08      7.14 o 
   1  11  13      489.60      506.54     15.58 o 
   3  11  13      228.11      247.58     15.81 o 
   5  11  13       23.80       39.54     11.49 o 
   7  11  13      216.11      306.38     18.79 o 
   9  11  13       26.81       24.22     12.70 o 
 -10  12  13      204.85      174.90     16.78 o 
  -8  12  13       73.51       82.96     15.70 o 
  -6  12  13       15.94       11.71      8.87 o 
  -4  12  13      239.24      258.50     12.52 o 
  -2  12  13      597.06      568.52     16.58 o 
   0  12  13        0.33       -1.68      7.43 o 
   2  12  13      192.42      183.56     14.75 o 
   4  12  13       87.28       86.55     12.87 o 
   6  12  13       66.83       74.00     15.95 o 
   8  12  13      114.56      122.37     14.96 o 
  -9  13  13      116.96      100.14     14.77 o 
  -7  13  13       65.95       77.51     13.47 o 
  -5  13  13       59.39       47.59      9.07 o 
  -3  13  13      222.11      203.02     12.02 o 
  -1  13  13       96.35      106.41     13.75 o 
   1  13  13      234.27      210.67     10.98 o 
   3  13  13      124.46      143.56     14.47 o 
   5  13  13       82.32      118.42     14.37 o 
   7  13  13        0.53        6.84     11.59 o 
  -8  14  13       93.01       74.71     14.48 o 
  -6  14  13       18.82       13.82      9.79 o 
  -4  14  13      154.44      168.39     12.08 o 
  -2  14  13      669.43      595.67     17.88 o 
   0  14  13       62.31       60.47      8.57 o 
   2  14  13      162.60      174.72     15.54 o 
   4  14  13       34.47       37.28     11.66 o 
   6  14  13        2.73        5.84     11.83 o 
  -7  15  13      307.51      367.66     20.73 o 
  -5  15  13       51.64       45.33      9.93 o 
  -3  15  13       11.15        1.94      8.63 o 
  -1  15  13       38.90       33.07     10.30 o 
   1  15  13      124.39      111.93     12.67 o 
   3  15  13       77.32       75.61     13.31 o 
   5  15  13        5.69       34.70     12.88 o 
  -4  16  13      269.00      272.55     16.13 o 
  -2  16  13        1.59       -6.90      9.46 o 
   0  16  13       35.96       36.12      8.99 o 
   2  16  13       23.45       30.84     11.63 o 
  -1  17  13       19.36        6.35      8.71 o 
 -14   0  14      113.63      167.84     18.31 o 
 -12   0  14     1598.57     1464.91     47.38 o 
 -10   0  14      296.74      332.13     27.99 o 
  -8   0  14     1696.09     1705.51     42.81 o 
  -6   0  14      174.23      211.72     19.13 o 
  -4   0  14      650.67      633.99     18.41 o 
  -2   0  14       17.97        4.26     10.25 o 
   0   0  14     7188.75     6896.93    269.81 o 
   2   0  14     1458.40     1510.60     50.63 o 
   4   0  14     1369.60     1342.32     34.38 o 
   6   0  14      516.02      648.92     24.74 o 
   8   0  14       65.13       55.93     13.27 o 
  10   0  14       45.91       25.16     13.38 o 
  12   0  14       30.78       62.81     15.50 o 
 -13   1  14      435.71      422.16     16.40 o 
 -11   1  14      113.10      165.00     11.40 o 
  -9   1  14     1775.27     1760.02     29.97 o 
  -7   1  14      630.20      706.02     16.98 o 
  -5   1  14     4628.65     4794.77     51.67 o 
  -3   1  14      179.94      169.44      7.44 o 
  -1   1  14      223.84      249.81      9.25 o 
   1   1  14     7038.65     6988.36    137.42 o 
   3   1  14     1272.20     1257.87     23.04 o 
   5   1  14      620.51      564.98     15.73 o 
   7   1  14      114.14      157.10     11.10 o 
   9   1  14       76.19       84.03     10.37 o 
  11   1  14      238.95      255.87     14.64 o 
 -14   2  14      125.46      138.42     13.82 o 
 -12   2  14       62.32       77.57     11.10 o 
 -10   2  14     3815.78     3895.99     53.60 o 
  -8   2  14     1315.05     1297.77     24.19 o 
  -6   2  14      485.56      477.84     13.46 o 
  -4   2  14     2026.41     2054.40     26.34 o 
  -2   2  14     4070.30     4075.82     44.63 o 
   0   2  14     7489.61     7386.73     74.89 o 
   2   2  14      708.34      642.12     25.58 o 
   4   2  14      814.68      859.75     25.54 o 
   6   2  14     2843.40     2946.16     43.09 o 
   8   2  14       52.90       34.81      8.92 o 
  10   2  14       37.44       28.51     10.66 o 
  12   2  14       50.00       67.12     28.17 o 
 -13   3  14      142.32      169.77     15.87 o 
 -11   3  14      797.87      784.38     22.28 o 
  -9   3  14      656.18      632.58     23.11 o 
  -7   3  14     1106.95     1216.94     25.27 o 
  -5   3  14     5071.78     5056.08     54.14 o 
  -3   3  14     2251.87     2257.11     28.06 o 
  -1   3  14      142.49      135.50      7.04 o 
   1   3  14     4005.74     3963.92     51.41 o 
   3   3  14      392.11      344.23     17.03 o 
   5   3  14     1022.37      999.94     21.30 o 
   7   3  14      736.07      759.17     19.49 o 
   9   3  14       61.49       63.19     11.07 o 
  11   3  14      383.26      410.17     17.87 o 
 -12   4  14       30.78       32.49     11.74 o 
 -10   4  14      836.46      831.57     25.91 o 
  -8   4  14      621.30      548.02     19.78 o 
  -6   4  14     1001.35     1073.63     23.03 o 
  -4   4  14     1552.33     1556.00     23.59 o 
  -2   4  14     2376.93     2216.94     61.64 o 
   0   4  14     3661.78     3730.41     41.58 o 
   2   4  14      378.82      363.32     19.97 o 
   4   4  14      219.36      214.47     10.60 o 
   6   4  14     2598.60     2783.74     45.41 o 
   8   4  14       63.68       38.97      9.25 o 
  10   4  14       32.29       21.90      9.17 o 
 -13   5  14      190.30      194.49     16.89 o 
 -11   5  14      151.18      146.59     14.76 o 
  -9   5  14      439.67      423.56     18.95 o 
  -7   5  14     1241.16     1340.48     31.29 o 
  -5   5  14     2481.96     2436.88     54.97 o 
  -3   5  14      868.48      847.62     18.16 o 
  -1   5  14      494.87      492.79     13.74 o 
   1   5  14      491.25      512.85     25.28 o 
   3   5  14        9.94       15.30      9.08 o 
   5   5  14     1099.01     1114.01     28.83 o 
   7   5  14      734.34      762.16     27.13 o 
   9   5  14       27.41        7.08      8.56 o 
  11   5  14      646.03      696.08     29.72 o 
 -12   6  14       23.09       27.47     11.03 o 
 -10   6  14      626.74      642.17     23.39 o 
  -8   6  14      580.03      634.45     21.87 o 
  -6   6  14       23.30       30.94      7.89 o 
  -4   6  14     1613.92     1590.86     26.80 o 
  -2   6  14     3056.78     2941.59     41.10 o 
   0   6  14     1505.05     1624.71     26.90 o 
   2   6  14     2425.10     2485.49     46.29 o 
   4   6  14      305.13      295.63     15.82 o 
   6   6  14     2245.85     2431.89     70.88 o 
   8   6  14      108.65      113.54     14.21 o 
  10   6  14      371.86      386.34     20.98 o 
 -11   7  14      225.27      241.22     20.61 o 
  -9   7  14      342.22      322.73     17.32 o 
  -7   7  14      748.18      729.82     23.06 o 
  -5   7  14     2429.65     2462.39     43.82 o 
  -3   7  14     1041.37     1001.03     20.62 o 
  -1   7  14      428.93      498.92     14.25 o 
   1   7  14      907.47      927.43     25.64 o 
   3   7  14      442.87      466.42     18.92 o 
   5   7  14      957.56     1038.08     28.93 o 
   7   7  14      523.70      486.08     21.00 o 
   9   7  14       29.86       12.74     12.25 o 
 -12   8  14       37.12       25.90     12.63 o 
 -10   8  14      650.55      630.55     32.53 o 
  -8   8  14      216.03      260.30     24.68 o 
  -6   8  14      726.13      726.68     20.19 o 
  -4   8  14     2438.19     2439.54     36.85 o 
  -2   8  14     1399.24     1381.75     26.05 o 
   0   8  14     2821.03     2806.46     51.80 o 
   2   8  14     2806.09     2746.29     50.94 o 
   4   8  14       81.56       65.12     12.13 o 
   6   8  14     1169.65     1262.91     44.69 o 
   8   8  14      117.04       90.91     14.17 o 
  10   8  14        1.18        7.04     12.65 o 
 -11   9  14      287.72      302.48     23.83 o 
  -9   9  14      497.89      504.66     32.69 o 
  -7   9  14       27.76       19.39     10.11 o 
  -5   9  14     1744.09     1817.19     30.64 o 
  -3   9  14     1160.45     1124.39     26.51 o 
  -1   9  14        0.50       -5.05      6.76 o 
   1   9  14     4756.13     4724.77     71.84 o 
   3   9  14      775.14      734.39     23.97 o 
   5   9  14      311.59      318.52     17.93 o 
   7   9  14      522.67      440.59     20.78 o 
   9   9  14       72.58       77.69     13.72 o 
 -10  10  14     1057.36     1025.95     30.71 o 
  -8  10  14      409.03      370.61     19.14 o 
  -6  10  14       66.94       74.85     16.18 o 
  -4  10  14     1460.73     1420.85     26.51 o 
  -2  10  14      403.92      396.31     28.19 o 
   0  10  14     1498.33     1528.23     34.91 o 
   2  10  14     1263.48     1311.89     50.98 o 
   4  10  14       28.30        8.09     10.35 o 
   6  10  14      688.18      744.21     42.32 o 
   8  10  14       39.56       45.85     13.22 o 
  -9  11  14      458.08      422.49     29.98 o 
  -7  11  14      183.64      193.16     16.09 o 
  -5  11  14      763.46      792.52     19.80 o 
  -3  11  14      271.64      282.68     15.45 o 
  -1  11  14       34.28       30.72      8.24 o 
   1  11  14     1919.02     1922.73     45.77 o 
   3  11  14      593.12      589.82     22.41 o 
   5  11  14      177.06      161.83     15.34 o 
   7  11  14       70.62       61.94     12.84 o 
  -8  12  14      491.18      465.83     28.98 o 
  -6  12  14       12.88        9.46      8.81 o 
  -4  12  14      517.91      535.74     16.58 o 
  -2  12  14       19.91       15.75      8.00 o 
   0  12  14      648.64      580.76     17.22 o 
   2  12  14      958.20     1070.43     30.12 o 
   4  12  14        1.08       -4.69     10.49 o 
   6  12  14       78.84       55.61     13.47 o 
  -9  13  14      457.63      452.83     36.99 o 
  -7  13  14      252.21      250.04     17.89 o 
  -5  13  14      479.30      525.30     17.25 o 
  -3  13  14      280.21      267.51     13.46 o 
  -1  13  14       97.44       98.24     10.32 o 
   1  13  14      939.58      827.72     36.77 o 
   3  13  14       47.13       48.52     12.51 o 
   5  13  14      121.63       95.41     14.43 o 
  -6  14  14        6.42       10.55      9.81 o 
  -4  14  14      940.03      998.03     23.88 o 
  -2  14  14      229.91      202.86     12.92 o 
   0  14  14      311.75      290.68     12.79 o 
   2  14  14      272.48      299.16     18.48 o 
   4  14  14       22.91       23.91     12.18 o 
  -5  15  14      401.49      409.03     18.53 o 
  -3  15  14      629.82      573.91     18.63 o 
  -1  15  14       31.53       51.17     11.08 o 
   1  15  14      230.00      200.41     16.73 o 
   3  15  14       16.62       13.28     16.16 o 
  -2  16  14       19.66        8.13     10.02 o 
   0  16  14       79.48       60.16     11.69 o 
 -13   1  15        6.04       11.82     10.11 o 
 -11   1  15      618.24      546.85     17.29 o 
  -9   1  15        0.53       -6.42     10.77 o 
  -7   1  15       74.84       76.03      8.38 o 
  -5   1  15        4.25       -1.27      5.21 o 
  -3   1  15      496.57      473.62     12.13 o 
  -1   1  15        2.32        2.52      5.12 o 
   1   1  15       13.34       39.86      9.96 o 
   3   1  15       21.12       22.05      7.67 o 
   5   1  15        3.76        4.46      7.35 o 
   7   1  15       21.96       28.01      8.69 o 
   9   1  15        0.75       -5.94      8.65 o 
  11   1  15        7.07       13.10     11.25 o 
 -12   2  15      275.22      256.06     15.16 o 
 -10   2  15        6.90       10.24      9.29 o 
  -8   2  15        2.11       -7.72      7.72 o 
  -6   2  15        7.26       -6.22      6.22 o 
  -4   2  15        4.77       -1.65      5.44 o 
  -2   2  15        3.53        3.57      5.30 o 
   0   2  15       46.11       66.42      7.84 o 
   2   2  15       53.13       71.75      8.52 o 
   4   2  15       36.24       17.51      7.59 o 
   6   2  15      138.07      116.16     10.41 o 
   8   2  15       51.28       36.47     10.39 o 
  10   2  15        1.41       -2.21     10.37 o 
 -13   3  15      141.77      167.47     21.83 o 
 -11   3  15       28.97       24.52     11.31 o 
  -9   3  15       91.64       93.87     12.88 o 
  -7   3  15      196.70      204.95     11.88 o 
  -5   3  15      212.24      224.78      9.55 o 
  -3   3  15        8.18        5.29      5.47 o 
  -1   3  15       11.03       13.25      5.42 o 
   1   3  15       21.97       17.45      7.14 o 
   3   3  15      196.40      162.21     10.06 o 
   5   3  15       44.08       63.02      9.03 o 
   7   3  15        0.04       -0.96      8.22 o 
   9   3  15        6.46       -8.45      8.83 o 
  11   3  15       28.83       28.35     10.25 o 
 -12   4  15        7.28       -4.74     10.84 o 
 -10   4  15       48.73       41.99     11.71 o 
  -8   4  15       33.03       43.53     10.55 o 
  -6   4  15        1.56       -6.16     11.74 o 
  -4   4  15        0.85       -6.16      6.16 o 
  -2   4  15      111.07       81.46      8.04 o 
   0   4  15       27.48       33.55      8.20 o 
   2   4  15      752.69      793.92     20.44 o 
   4   4  15      120.86      105.03      9.23 o 
   6   4  15        0.78       -2.96      8.06 o 
   8   4  15       24.98       23.33      9.04 o 
  10   4  15        2.79        0.30      9.39 o 
 -11   5  15       33.01       33.04     11.70 o 
  -9   5  15        2.08       -1.74     10.02 o 
  -7   5  15      399.29      425.36     18.28 o 
  -5   5  15      111.17      114.16      8.97 o 
  -3   5  15      399.08      405.07     13.17 o 
  -1   5  15        6.22        3.02      6.47 o 
   1   5  15      115.28      115.58     12.26 o 
   3   5  15       63.25       55.13     11.05 o 
   5   5  15       64.11       72.15     12.22 o 
   7   5  15       26.36        9.84     11.53 o 
   9   5  15        3.41       -9.43      9.43 o 
 -12   6  15       50.81       32.51     12.66 o 
 -10   6  15        6.75       18.50     10.97 o 
  -8   6  15      105.32       71.72     11.70 o 
  -6   6  15       80.46       47.62     10.12 o 
  -4   6  15       21.03       17.86      7.28 o 
  -2   6  15       51.87       57.46      8.23 o 
   0   6  15        1.05       -7.48      7.48 o 
   2   6  15       56.46       63.19     11.65 o 
   4   6  15      110.12      117.76     13.18 o 
   6   6  15        1.00        3.44     10.95 o 
   8   6  15       67.41       81.62     14.02 o 
  10   6  15       28.00       43.14     14.40 o 
 -11   7  15      112.64      115.77     14.63 o 
  -9   7  15       13.27        7.08     10.92 o 
  -7   7  15      198.04      195.51     16.35 o 
  -5   7  15       28.79       36.32      9.07 o 
  -3   7  15      604.71      614.41     16.60 o 
  -1   7  15     1460.89     1503.75     29.87 o 
   1   7  15      803.14      823.31     24.73 o 
   3   7  15        0.18       -6.16      9.93 o 
   5   7  15       47.21       60.10     13.33 o 
   7   7  15        0.61        2.28     11.35 o 
   9   7  15        0.39      -11.59     11.59 o 
 -10   8  15       12.70       -3.95     11.20 o 
  -8   8  15      267.29      225.34     16.33 o 
  -6   8  15      159.33      156.77     13.65 o 
  -4   8  15        2.08        2.91      7.19 o 
  -2   8  15        8.44        5.41      7.32 o 
   0   8  15      175.77      175.19     12.35 o 
   2   8  15       44.74       19.04     11.06 o 
   4   8  15        1.55        1.63     15.52 o 
   6   8  15       46.99       80.18     19.01 o 
   8   8  15      200.80      224.12     17.75 o 
 -11   9  15       72.66       87.78     14.76 o 
  -9   9  15       90.90       77.76     13.33 o 
  -7   9  15        0.18       -9.48      9.48 o 
  -5   9  15        6.55        2.38      7.34 o 
  -3   9  15      437.29      448.72     14.99 o 
  -1   9  15      445.21      403.37     16.23 o 
   1   9  15       17.25       19.39     12.27 o 
   3   9  15      158.81      149.10     14.20 o 
   5   9  15       47.31       46.79     11.99 o 
   7   9  15        3.78       -0.77     13.44 o 
 -10  10  15        2.25       11.70     12.15 o 
  -8  10  15      137.04      133.46     16.23 o 
  -6  10  15       93.31       94.14     13.05 o 
  -4  10  15        3.63        3.74      7.49 o 
  -2  10  15        5.12       -3.03      7.66 o 
   0  10  15       64.63       60.22      9.96 o 
   2  10  15      117.15       90.60     16.72 o 
   4  10  15      103.29      125.00     13.94 o 
   6  10  15       23.45       17.10     11.72 o 
   8  10  15       26.23        9.92     13.01 o 
  -9  11  15       20.38       -6.36     12.22 o 
  -7  11  15        4.95       -5.17     11.04 o 
  -5  11  15       30.23       33.17      9.72 o 
  -3  11  15      257.44      299.30     13.40 o 
  -1  11  15      347.04      303.95     13.45 o 
   1  11  15        7.31        6.73     10.78 o 
   3  11  15      112.05      155.01     15.14 o 
   5  11  15       31.18       45.55     12.25 o 
   7  11  15        0.17        9.59     12.33 o 
  -8  12  15       70.62       73.54     14.53 o 
  -6  12  15      159.43      148.99     15.19 o 
  -4  12  15       27.96       16.88      9.77 o 
  -2  12  15        0.81       -3.55      7.87 o 
   0  12  15       46.32       39.92     11.05 o 
   2  12  15      129.20      102.45     13.50 o 
   4  12  15       45.27       47.46     12.28 o 
   6  12  15      106.53      150.73     16.25 o 
  -7  13  15       60.42       47.13     12.96 o 
  -5  13  15       10.84        5.27      9.71 o 
  -3  13  15        7.23        6.87      8.57 o 
  -1  13  15      232.80      202.19     12.82 o 
   1  13  15       35.15       36.53     12.16 o 
   3  13  15       31.78       49.47     12.51 o 
   5  13  15        5.52        9.87     12.13 o 
  -6  14  15      177.85      219.82     17.66 o 
  -4  14  15        0.64        1.75      8.76 o 
  -2  14  15        0.05       -0.92      8.94 o 
   0  14  15        4.04       -2.89     10.99 o 
   2  14  15       75.22       94.76     14.31 o 
   4  14  15       54.93       71.96     19.84 o 
  -3  15  15      197.19      212.65     14.74 o 
  -1  15  15        1.21        1.77     10.13 o 
   1  15  15        0.55      -10.88     10.88 o 
 -12   0  16      389.65      334.25     27.26 o 
 -10   0  16      139.98      155.36     16.36 o 
  -8   0  16      830.98      748.14     26.95 o 
  -6   0  16       15.54       14.91      9.78 o 
  -4   0  16     4718.10     4652.09     72.69 o 
  -2   0  16       47.49       35.74      8.82 o 
   0   0  16        3.97        7.21      9.29 o 
   2   0  16     3708.48     3832.19     82.70 o 
   4   0  16      114.55      122.31     14.17 o 
   6   0  16       51.20       59.14     13.68 o 
   8   0  16      399.86      411.94     23.01 o 
  10   0  16       28.75       18.49     15.96 o 
 -11   1  16      278.46      309.38     18.74 o 
  -9   1  16     1678.16     1727.36     38.48 o 
  -7   1  16      151.92      141.78      9.98 o 
  -5   1  16      469.02      458.37     11.80 o 
  -3   1  16      768.55      784.36     15.30 o 
  -1   1  16      708.59      737.94     16.88 o 
   1   1  16     2670.35     2602.34     38.32 o 
   3   1  16      188.72      183.25     12.89 o 
   5   1  16      134.10      134.93     10.64 o 
   7   1  16      979.89     1068.67     24.52 o 
   9   1  16        3.72       -6.75      9.15 o 
 -12   2  16      116.05      115.37     19.20 o 
 -10   2  16      284.51      300.59     15.49 o 
  -8   2  16      637.15      600.01     18.80 o 
  -6   2  16      387.03      414.73     16.66 o 
  -4   2  16     2213.17     2243.24     29.15 o 
  -2   2  16      176.54      218.30      8.82 o 
   0   2  16       27.99       28.43      7.48 o 
   2   2  16     3447.71     3508.83     48.25 o 
   4   2  16       82.71       91.50     10.63 o 
   6   2  16      140.81      133.16     11.00 o 
   8   2  16      185.05      234.47     13.80 o 
  10   2  16       34.70       25.96     11.74 o 
 -11   3  16       12.23       32.26     11.63 o 
  -9   3  16     1252.60     1381.07     34.54 o 
  -7   3  16      195.83      182.11     13.95 o 
  -5   3  16        1.34        4.73      6.67 o 
  -3   3  16     1590.51     1580.78     27.49 o 
  -1   3  16      703.84      707.44     17.16 o 
   1   3  16     1375.15     1406.84     25.35 o 
   3   3  16       91.92       96.20      9.29 o 
   5   3  16      185.80      162.67     11.20 o 
   7   3  16      554.98      569.73     20.96 o 
   9   3  16        8.74        5.64      9.85 o 
 -12   4  16        9.01       19.07     11.97 o 
 -10   4  16      105.30      126.22     14.07 o 
  -8   4  16     1225.70     1182.49     30.82 o 
  -6   4  16      636.22      682.84     22.31 o 
  -4   4  16     2421.86     2379.23     36.06 o 
  -2   4  16      571.66      546.93     15.29 o 
   0   4  16      837.35      815.48     23.46 o 
   2   4  16     1901.72     1954.60     40.35 o 
   4   4  16       82.88       47.38     10.99 o 
   6   4  16      226.66      205.36     15.95 o 
   8   4  16      108.02       95.22     12.89 o 
 -11   5  16      153.44      137.76     15.43 o 
  -9   5  16     1254.21     1378.95     55.47 o 
  -7   5  16      689.99      650.44     27.19 o 
  -5   5  16       16.77       21.55      7.47 o 
  -3   5  16     2384.45     2539.08     38.04 o 
  -1   5  16      477.90      459.73     15.97 o 
   1   5  16      849.07      856.42     26.76 o 
   3   5  16      333.33      324.20     17.41 o 
   5   5  16       48.79       72.44     13.95 o 
   7   5  16      862.98      823.75     36.66 o 
   9   5  16       39.02       34.54     13.84 o 
 -10   6  16        4.88        6.02     11.80 o 
  -8   6  16      884.94      953.94     35.45 o 
  -6   6  16      626.89      628.42     27.61 o 
  -4   6  16     1691.86     1705.53     45.70 o 
  -2   6  16      185.92      184.24     10.76 o 
   0   6  16      122.12      122.68     12.76 o 
   2   6  16     1054.27     1082.15     31.36 o 
   4   6  16      213.42      173.70     14.62 o 
   6   6  16      278.52      289.47     18.09 o 
   8   6  16      561.22      596.73     24.84 o 
 -11   7  16       62.60       60.20     13.57 o 
  -9   7  16      510.84      564.79     26.62 o 
  -7   7  16      442.55      434.58     28.64 o 
  -5   7  16       29.15       24.94      8.75 o 
  -3   7  16     2006.03     2156.23     34.55 o 
  -1   7  16       30.04       26.30      9.06 o 
   1   7  16      725.33      756.24     24.32 o 
   3   7  16      560.94      573.13     21.85 o 
   5   7  16        0.41        6.25     10.65 o 
   7   7  16      764.73      802.74     36.42 o 
 -10   8  16      228.14      243.03     18.31 o 
  -8   8  16      478.56      441.23     20.75 o 
  -6   8  16       89.09       84.99     12.45 o 
  -4   8  16     1104.10     1117.21     25.77 o 
  -2   8  16      623.56      636.55     17.78 o 
   0   8  16      244.51      274.60     16.41 o 
   2   8  16     1736.06     1776.49     39.98 o 
   4   8  16       19.82       16.63     10.99 o 
   6   8  16      182.81      178.19     26.48 o 
   8   8  16       51.64        3.98     12.82 o 
  -9   9  16      556.73      529.48     27.26 o 
  -7   9  16       60.77       75.10     12.65 o 
  -5   9  16        0.97        0.51      8.19 o 
  -3   9  16     1177.45     1324.33     30.09 o 
  -1   9  16      493.53      436.73     16.75 o 
   1   9  16     1082.37     1037.45     29.67 o 
   3   9  16      134.83      141.87     14.61 o 
   5   9  16        3.13        9.91     11.25 o 
   7   9  16      245.96      267.37     19.48 o 
  -8  10  16      176.45      169.73     16.35 o 
  -6  10  16      128.70      152.27     14.72 o 
  -4  10  16      693.77      717.92     19.47 o 
  -2  10  16      196.63      224.85     12.56 o 
   0  10  16       32.36       32.24     11.26 o 
   2  10  16     1266.84     1271.69     33.66 o 
   4  10  16       78.18       84.63     13.56 o 
   6  10  16      128.71      115.86     15.78 o 
  -7  11  16      173.95      151.81     15.52 o 
  -5  11  16       74.10       59.96     10.73 o 
  -3  11  16      668.78      713.54     22.16 o 
  -1  11  16       25.86       25.28      9.40 o 
   1  11  16      586.26      554.97     36.32 o 
   3  11  16      438.11      460.96     21.54 o 
   5  11  16        2.95       10.37     11.55 o 
  -6  12  16       14.02       25.65     11.91 o 
  -4  12  16      746.66      808.74     21.18 o 
  -2  12  16      140.79      130.70     11.58 o 
   0  12  16       13.29       29.77     11.62 o 
   2  12  16      543.90      493.02     22.46 o 
   4  12  16        2.30       13.53     11.99 o 
  -5  13  16      112.32      115.50     12.77 o 
  -3  13  16      450.84      397.96     17.71 o 
  -1  13  16       29.50       14.05     11.70 o 
   1  13  16      121.24       89.93     13.99 o 
   3  13  16      126.01      143.23     15.79 o 
  -2  14  16      253.93      271.01     24.41 o 
   0  14  16        0.74        7.91     11.52 o 
 -11   1  17        0.14       -9.65      9.65 o 
  -9   1  17        0.79       -5.54      8.94 o 
  -7   1  17        0.21       -2.13      8.15 o 
  -5   1  17      279.68      283.63     15.19 o 
  -3   1  17        0.60       13.00      6.10 o 
  -1   1  17      155.40      150.76     10.06 o 
   1   1  17        0.12        9.22      8.33 o 
   3   1  17       97.09      108.91      9.79 o 
   5   1  17        7.03       -2.77      7.82 o 
   7   1  17        4.74        2.36      9.11 o 
   9   1  17        1.96       12.82     10.41 o 
 -10   2  17       99.49       86.41     13.01 o 
  -8   2  17        2.52       -9.73      9.73 o 
  -6   2  17       54.22       72.03     10.89 o 
  -4   2  17        7.54       14.58      6.63 o 
  -2   2  17      130.06      140.23      9.02 o 
   0   2  17       13.22       18.44      7.58 o 
   2   2  17        0.02        0.51      7.38 o 
   4   2  17       31.42       27.24      8.71 o 
   6   2  17        7.17       18.94      9.17 o 
   8   2  17        0.63       -2.17      9.58 o 
 -11   3  17       41.76       39.83     18.17 o 
  -9   3  17        2.19       -0.91     10.58 o 
  -7   3  17      127.84      146.50     14.99 o 
  -5   3  17       35.18       19.74      8.04 o 
  -3   3  17       20.97       23.95      7.98 o 
  -1   3  17      182.01      147.67     13.10 o 
   1   3  17       14.37       10.24      9.72 o 
   3   3  17       23.83       22.52     11.03 o 
   5   3  17       14.39       -9.32      9.92 o 
   7   3  17        2.17       -4.64     10.03 o 
   9   3  17        1.49        8.79     11.82 o 
 -10   4  17      139.27      140.18     15.52 o 
  -8   4  17       14.08       16.90     10.75 o 
  -6   4  17       76.41       74.93     14.50 o 
  -4   4  17       16.31       21.74      7.69 o 
  -2   4  17      357.32      357.05     14.92 o 
   0   4  17        9.85        3.59      9.71 o 
   2   4  17        0.02        9.29      9.93 o 
   4   4  17       10.75        8.40     10.90 o 
   6   4  17       29.49       15.05     12.14 o 
   8   4  17       72.96       78.29     15.05 o 
 -11   5  17       10.14       -2.69     12.73 o 
  -9   5  17      176.07      170.67     21.55 o 
  -7   5  17       51.90       26.73     11.00 o 
  -5   5  17       19.40       17.54      8.33 o 
  -3   5  17        1.35       -3.52      7.47 o 
  -1   5  17     1107.80     1124.72     29.38 o 
   1   5  17       58.64       62.89     12.01 o 
   3   5  17        0.06        9.34     11.04 o 
   5   5  17        9.77       20.15     11.81 o 
   7   5  17       91.33      125.06     15.91 o 
 -10   6  17       25.56       39.11     15.45 o 
  -8   6  17       13.50       14.09     11.34 o 
  -6   6  17        9.41        3.90     10.01 o 
  -4   6  17        6.32       15.70      7.66 o 
  -2   6  17        4.57        3.18      8.73 o 
   0   6  17      290.04      284.80     19.09 o 
   2   6  17        8.28       22.39     11.31 o 
   4   6  17       97.21      118.30     14.31 o 
   6   6  17       90.68       93.95     14.50 o 
   8   6  17        1.21        0.95     12.91 o 
  -9   7  17      182.72      174.39     16.25 o 
  -7   7  17       14.32       -4.87     10.47 o 
  -5   7  17      109.03      109.87     11.18 o 
  -3   7  17      140.30      164.02     11.31 o 
  -1   7  17     1394.22     1362.57     39.81 o 
   1   7  17       35.85       31.45     11.37 o 
   3   7  17      106.53      103.69     13.99 o 
   5   7  17       38.93       41.96     12.72 o 
   7   7  17       26.62       30.41     13.59 o 
  -8   8  17        8.80        6.18     11.34 o 
  -6   8  17        2.93      -10.12     10.12 o 
  -4   8  17        3.97        2.37      8.06 o 
  -2   8  17       51.05       60.50     10.39 o 
   0   8  17      651.18      577.63     27.61 o 
   2   8  17       26.79       34.64     11.99 o 
   4   8  17       88.97      101.68     14.39 o 
   6   8  17       97.18      119.05     15.82 o 
  -9   9  17       24.74       24.49     12.10 o 
  -7   9  17       26.55       36.52     12.17 o 
  -5   9  17      177.99      188.00     18.36 o 
  -3   9  17        2.50        2.19      8.50 o 
  -1   9  17       38.62       21.05     11.42 o 
   1   9  17        4.04       25.03     11.10 o 
   3   9  17       13.90       21.59     12.00 o 
   5   9  17       10.98       18.77     12.13 o 
  -8  10  17        5.82      -11.45     11.45 o 
  -6  10  17        4.98        2.94     11.01 o 
  -4  10  17       85.08       89.55     10.55 o 
  -2  10  17      122.97      122.13     12.56 o 
   0  10  17       60.84       52.22     12.35 o 
   2  10  17       85.21      103.61     14.60 o 
   4  10  17      181.80      234.61     22.84 o 
  -7  11  17       33.93       36.85     13.33 o 
  -5  11  17       34.07       35.30     10.46 o 
  -3  11  17        0.19        3.59      8.93 o 
  -1  11  17       89.75       77.26     13.26 o 
   1  11  17       15.42       25.21     12.11 o 
   3  11  17       35.21       10.08     14.59 o 
  -4  12  17       12.60       13.01      9.33 o 
  -2  12  17       89.29       64.68     13.69 o 
   0  12  17        1.05       16.49     11.87 o 
   2  12  17       45.92       57.29     13.57 o 
  -3  13  17        1.65       16.05     14.92 o 
  -1  13  17      175.92      190.34     23.41 o 
 -10   0  18       23.72       41.27     22.17 o 
  -8   0  18      753.64      880.50     46.79 o 
  -6   0  18      324.29      311.05     20.26 o 
  -4   0  18       79.46       63.42     10.60 o 
  -2   0  18     1356.97     1492.39     38.60 o 
   0   0  18       95.92       97.07     13.67 o 
   2   0  18       93.36      118.65     14.68 o 
   4   0  18        3.59       -7.89     11.73 o 
   6   0  18       19.58       19.73     13.20 o 
   8   0  18      202.24      241.56     21.16 o 
  -9   1  18        3.64       -5.71     10.21 o 
  -7   1  18      415.21      433.16     22.89 o 
  -5   1  18        3.38       -1.11      7.95 o 
  -3   1  18     1220.76     1275.78     30.42 o 
  -1   1  18      360.03      386.75     13.94 o 
   1   1  18      116.26       98.39      9.83 o 
   3   1  18      612.31      594.83     17.54 o 
   5   1  18        0.66        0.62      8.64 o 
   7   1  18       41.23       43.63     10.38 o 
 -10   2  18       49.55       64.73     12.98 o 
  -8   2  18      727.71      799.92     30.02 o 
  -6   2  18      107.22       94.58     12.24 o 
  -4   2  18        3.94       -5.66      6.93 o 
  -2   2  18     1675.52     1786.69     38.36 o 
   0   2  18      175.74      174.78     14.07 o 
   2   2  18      352.21      348.40     17.80 o 
   4   2  18      276.87      287.14     15.49 o 
   6   2  18        9.09       -2.26     10.00 o 
   8   2  18      314.00      345.34     18.49 o 
  -9   3  18       47.90       38.61     11.93 o 
  -7   3  18      931.62      991.84     41.76 o 
  -5   3  18      242.50      232.42     14.97 o 
  -3   3  18     1359.00     1305.38     25.45 o 
  -1   3  18      437.11      446.62     19.13 o 
   1   3  18       21.65       28.34     10.71 o 
   3   3  18     1682.48     1765.88     39.87 o 
   5   3  18        3.41        9.69     11.25 o 
   7   3  18       27.15       21.46     12.82 o 
 -10   4  18       16.24       19.65     11.85 o 
  -8   4  18     1128.35     1229.83     43.59 o 
  -6   4  18      298.54      254.68     16.19 o 
  -4   4  18        2.57       -2.92      8.47 o 
  -2   4  18     1480.61     1662.95     37.04 o 
   0   4  18       18.67       -9.70      9.70 o 
   2   4  18      597.89      538.96     21.66 o 
   4   4  18      433.90      481.30     21.24 o 
   6   4  18        2.51       -0.88     11.76 o 
  -9   5  18       53.33       69.25     15.73 o 
  -7   5  18     1052.79     1089.92     37.73 o 
  -5   5  18      124.91      112.62     13.23 o 
  -3   5  18      666.16      651.98     23.41 o 
  -1   5  18       46.47       27.93     10.99 o 
   1   5  18        1.84       10.97     10.63 o 
   3   5  18     1429.77     1452.44     36.37 o 
   5   5  18       10.69       10.76     12.08 o 
   7   5  18       96.96      100.69     15.89 o 
  -8   6  18      823.16      917.52     29.14 o 
  -6   6  18      219.83      238.74     16.53 o 
  -4   6  18        3.81       14.44      8.14 o 
  -2   6  18      290.93      336.27     17.79 o 
   0   6  18      231.02      246.52     17.99 o 
   2   6  18      468.14      438.94     21.46 o 
   4   6  18      187.90      224.84     26.90 o 
   6   6  18        2.86       -8.16     12.43 o 
  -9   7  18       23.52       53.17     13.34 o 
  -7   7  18      840.20      762.07     26.22 o 
  -5   7  18      147.78      116.74     13.73 o 
  -3   7  18      765.48      745.65     32.06 o 
  -1   7  18        7.01       -0.13     10.78 o 
   1   7  18       23.48       26.28     11.68 o 
   3   7  18      842.93      842.69     27.93 o 
   5   7  18       14.44       21.29     12.47 o 
  -8   8  18      631.62      624.39     40.27 o 
  -6   8  18      214.77      224.18     17.02 o 
  -4   8  18       12.97       16.77      8.88 o 
  -2   8  18     1563.50     1685.76     39.17 o 
   0   8  18      149.29      114.39     14.46 o 
   2   8  18      305.48      298.32     20.22 o 
   4   8  18      198.01      232.17     18.17 o 
  -7   9  18      339.30      348.38     20.11 o 
  -5   9  18       69.72       52.92     16.37 o 
  -3   9  18      518.73      615.47     20.67 o 
  -1   9  18      709.39      715.02     25.50 o 
   1   9  18       37.61       22.87     12.83 o 
   3   9  18      382.58      386.49     20.99 o 
  -6  10  18       75.52       67.48     13.61 o 
  -4  10  18       19.70       17.66     10.25 o 
  -2  10  18      852.84      917.00     29.30 o 
   0  10  18        6.55       -2.15     11.63 o 
   2  10  18       76.40       83.93     16.86 o 
  -3  11  18      322.28      375.90     20.30 o 
  -1  11  18      221.14      242.32     26.04 o 
   1  11  18        1.89       -4.57     11.91 o 
  -9   1  19       21.58       40.00     13.51 o 
  -7   1  19       33.81        8.88     13.93 o 
  -5   1  19       34.15       27.69     10.86 o 
  -3   1  19        3.47       -9.47      9.47 o 
  -1   1  19        5.26        1.29     10.32 o 
   1   1  19      125.13      127.88     13.16 o 
   3   1  19       15.64       15.38      9.08 o 
   5   1  19       19.42       24.71      9.52 o 
  -8   2  19       58.53       71.76     13.10 o 
  -6   2  19        5.99        4.31     10.59 o 
  -4   2  19        0.29        3.36      7.64 o 
  -2   2  19       43.94       34.38     11.22 o 
   0   2  19        1.29        3.67     10.35 o 
   2   2  19       46.99       25.79     11.56 o 
   4   2  19        0.07       12.65     11.62 o 
   6   2  19        1.03       -6.29     11.93 o 
  -9   3  19       31.22       35.96     16.39 o 
  -7   3  19        2.40        8.18     11.15 o 
  -5   3  19        4.67       -0.51     10.29 o 
  -3   3  19      114.75      116.69     14.45 o 
  -1   3  19       43.65       48.46     11.80 o 
   1   3  19       62.84       52.33     14.75 o 
   3   3  19        1.15       -8.13     10.79 o 
   5   3  19       22.58       26.16     11.84 o 
  -8   4  19        5.01       15.49     11.71 o 
  -6   4  19       17.70       -5.70     10.58 o 
  -4   4  19        2.40       -5.52      9.45 o 
  -2   4  19       20.92       39.16     11.46 o 
   0   4  19        0.15        2.53     10.44 o 
   2   4  19       36.93       21.01     11.66 o 
   4   4  19        0.78      -11.43     11.43 o 
   6   4  19        1.36      -11.39     12.31 o 
  -7   5  19        2.47        2.94     11.63 o 
  -5   5  19       46.72       72.07     12.63 o 
  -3   5  19       75.84       49.97     11.64 o 
  -1   5  19      114.63       77.30     13.10 o 
   1   5  19      147.23      131.28     14.80 o 
   3   5  19        4.21        9.50     16.05 o 
   5   5  19        0.03        3.70     12.07 o 
  -8   6  19        7.53        4.11     12.08 o 
  -6   6  19       31.41       20.24     11.99 o 
  -4   6  19        4.40       -1.46      9.98 o 
  -2   6  19       45.07       43.61     12.07 o 
   0   6  19        0.09       12.74     11.36 o 
   2   6  19       11.09        4.77     13.22 o 
   4   6  19        1.94       23.35     12.35 o 
  -7   7  19        0.15      -11.33     11.33 o 
  -5   7  19        6.10        8.25     11.20 o 
  -3   7  19      226.27      269.82     17.60 o 
  -1   7  19      164.41      182.68     16.12 o 
   1   7  19        0.78       -2.19     11.47 o 
   3   7  19       14.97       -0.11     12.22 o 
  -6   8  19        2.07        9.46     12.10 o 
  -4   8  19      154.28      155.19     15.20 o 
  -2   8  19      104.63       99.62     14.60 o 
   0   8  19       68.59       60.43     13.81 o 
   2   8  19       18.66       21.13     12.36 o 
  -5   9  19       12.67       11.45     14.23 o 
  -3   9  19       11.05        6.66     11.11 o 
  -1   9  19        0.67       13.03     12.01 o 
   1   9  19        3.10      -11.47     11.47 o 
  -2  10  19        1.85        0.28     12.14 o 
   0  10  19       33.55       61.85     19.05 o 
  -8   0  20       82.53       28.66     24.50 o 
  -6   0  20      507.48      592.30     46.79 o 
  -2   0  20      433.56      469.29     59.52 o 
   0   0  20       85.94       96.52     21.56 o 
   2   0  20        0.58       17.10     16.37 o 
   4   0  20      494.04      508.63     30.63 o 
  -7   1  20      490.27      499.66     28.42 o 
  -5   1  20       45.61       54.93     14.09 o 
  -3   1  20       13.67       18.71     10.62 o 
  -1   1  20     1036.35     1161.12     31.31 o 
   1   1  20        5.32       -0.12     11.17 o 
   3   1  20       39.69       49.32     15.51 o 
   5   1  20      150.09      104.45     21.24 o 
  -6   2  20      621.21      675.09     24.19 o 
  -4   2  20        2.98        2.42     15.75 o 
  -2   2  20      434.93      422.77     19.53 o 
   0   2  20      261.75      238.96     16.98 o 
   2   2  20        9.40        9.66     11.82 o 
   4   2  20      358.80      361.39     20.85 o 
  -7   3  20      413.94      485.90     21.62 o 
  -5   3  20       53.71       42.53     14.98 o 
  -3   3  20       10.07       22.49     11.16 o 
  -1   3  20      839.73      944.66     28.77 o 
   1   3  20        0.55        1.53     11.23 o 
   3   3  20      112.56      105.24     14.72 o 
  -6   4  20      693.82      699.62     25.07 o 
  -4   4  20       13.18        2.04     15.85 o 
  -2   4  20      196.51      184.36     22.98 o 
   0   4  20       48.93       45.28     12.75 o 
   2   4  20        0.52      -11.35     11.35 o 
   4   4  20      319.62      329.84     22.81 o 
  -5   5  20        5.40       -8.39     13.13 o 
  -3   5  20       31.50       36.66     12.11 o 
  -1   5  20      497.64      513.45     22.20 o 
   1   5  20        0.18        0.17     11.56 o 
   3   5  20      172.05      148.18     16.62 o 
  -6   6  20      444.58      455.76     30.53 o 
  -4   6  20      440.35      456.02     30.74 o 
  -2   6  20      245.73      219.99     17.03 o 
   0   6  20      154.21      168.13     16.31 o 
   2   6  20       18.99       20.34     12.67 o 
  -3   7  20       78.46       89.77     13.91 o 
  -1   7  20      383.94      442.59     29.52 o 
   1   7  20        0.46        2.17     12.16 o 
  -2   8  20      128.04      142.58     15.50 o 
  -3   1  21        0.12      -12.18     12.18 o 
  -1   1  21       13.54       26.83     13.88 o 
   1   1  21       99.91       80.82     16.12 o 
  -4   2  21        5.14       -3.92     24.01 o 
  -2   2  21        0.81        5.68     10.94 o 
   0   2  21       80.88       99.06     14.43 o 
   2   2  21       20.32       20.78     12.20 o 
  -3   3  21        1.02       -6.61     10.83 o 
  -1   3  21       15.31       22.72     12.18 o 
   1   3  21       11.22       16.10     12.45 o 
  -4   4  21      183.10      226.48     25.72 o 
  -2   4  21       16.21       -0.18     15.38 o 
   0   4  21       13.54       16.03     13.18 o 
  -1   5  21        0.99      -12.40     19.47 o 
                                                 
